# Supplementary material for: Kefir and healthy aging: revealing thematic gaps through AI-assisted screening and semantic evidence mapping
Source: Front Aging. 2025 Oct 2;6:1628474. doi: 10.3389/fragi.2025.1628474 (PMC12528173; doi:10.3389/fragi.2025.1628474)
Supplement: Supplementary file 1 [file Table3.xlsx]

## Sheet: scopus_download_543_art_10_04_2
Authors	Author full names	Author(s) ID	Title	Year	Source title	Volume	Issue	Art. No.	Page start	Page end	Page count	Cited by	DOI	Link	Abstract	PubMed ID	Document Type	Publication Stage	Open Access	Source	EID
Negm El-Dein A.; Ezzat A.; Aly H.F.; Awad G.; Farid M.	Negm El-Dein, Asmaa (55359086900); Ezzat, Asmaa (57215010436); Aly, Hanan Farouk (7006231945); Awad, Ghada (35271321700); Farid, Mohamed (56691646500)	55359086900; 57215010436; 7006231945; 35271321700; 56691646500	Lactobacillus-fermented yogurt exerts hypoglycemic, hypocholesterolemic, and anti-inflammatory activities in STZ-induced diabetic Wistar rats	2022	Nutrition Research	108			22	32	10	14	10.1016/j.nutres.2022.10.003	https://www.scopus.com/inward/record.uri?eid=2-s2.0-85141946985&doi=10.1016%2fj.nutres.2022.10.003&partnerID=40&md5=c0033f2ea5ce6577083cd77cd7023288	Hyperglycemia is a symptom of type 2 diabetes mellitus, a chronic metabolic disease characterized by elevated blood glucose concentrations. Antidiabetic drugs are common treatments for this metabolic disorder; however, they may have unpleasant side effects. This study hypothesized that probiotic fermented products could preserve nutritional value, maintain metabolic homeostasis, and attenuate the…	36395709	Article	Final		Scopus	2-s2.0-85141946985
Santoso A.; Radiati L.E.; Damayanti E.; Armaini A.; Nabilah-Mujahidah A.; Sanjaya E.H.; Muntholib M.; Asrori M.R.	Santoso, Aman (57204620276); Radiati, Lilik Eka (56094548800); Damayanti, Evi (58317544700); Armaini, Armaini (55604613400); Nabilah-Mujahidah, Amiroh (58317759800); Sanjaya, Eli Hendrik (57191636626); Muntholib, Muntholib (57208739042); Asrori, Muhammad Roy (57222357112)	57204620276; 56094548800; 58317544700; 55604613400; 58317759800; 57191636626; 57208739042; 57222357112	EFFECT OF AGING TIME AND VACUUM DRYING ON PROXIMATE ANALYSIS AND AMINO ACID LEVELS OF GOAT MILK KEFIR; [EFEK WAKTU AGING DAN PENGERINGAN VAKUM PADA ANALISIS PROKSIMAT DAN TINGKAT ASAM AMINO DARI KEFIR SUSU KAMBING]	2023	INMATEH - Agricultural Engineering	69	1		349	358	9	0	10.35633/inmateh-69-32	https://www.scopus.com/inward/record.uri?eid=2-s2.0-85162170293&doi=10.35633%2finmateh-69-32&partnerID=40&md5=6673a3afc72bce620751047a66b2c0df	Goat milk kefir has high nutritional value, especially in protein and calcium content and has a low lactose content. Vacuum drying is an alternative to remove the water content in kefir so that it can extend the shelf life because it inhibits bacterial growth. This study determines the effect of aging time and drying time using vacuum drying method on the characteristics and amino acid compositio…		Article	Final	All Open Access; Gold Open Access	Scopus	2-s2.0-85162170293
Fatchiyah F.; Sari D.R.T.; Meidinna H.N.; Kurnianingsih N.; Yunita E.P.; Murlistyarini S.	Fatchiyah, Fatchiyah (12241383200); Sari, Dewi Ratih Tirta (57211392124); Meidinna, Hazna Noor (57210438740); Kurnianingsih, Nia (57208267136); Yunita, Ema Pristi (57213688462); Murlistyarini, Sinta (57203654003)	12241383200; 57211392124; 57210438740; 57208267136; 57213688462; 57203654003	Stability evaluation and heavy metal quantification of lotions from caprine milk, yogurt, and kefir; [Evaluación de la estabilidad y cuantificación de metales pesados en lociones de leche caprina, yogur y kéfir]	2023	Journal of Pharmacy and Pharmacognosy Research	11	2		315	324	9	0	10.56499/jppres22.1514_11.2.315	https://www.scopus.com/inward/record.uri?eid=2-s2.0-85160441690&doi=10.56499%2fjppres22.1514_11.2.315&partnerID=40&md5=645be38e0d005fc317a3d0837565691d	Context: Caprine milk has beneficial antioxidant and anti-inflammatory properties, thus the potential to be developed as a topical formulation against the skin-aging process. However, the influence of temperature during topical formulation storage from caprine milk must be explored. Aims: To analyze the physical stability and heavy metal contents of skin lotion from caprine milk, yogurt, and kefi…		Article	Final	All Open Access; Gold Open Access	Scopus	2-s2.0-85160441690
Tatsinkou L.L.T.; Fossi B.T.; Sotoing G.T.; Mambou H.M.A.Y.; Ivo P.E.A.; Achidi E.A.	Tatsinkou, Liliane Laure Toukam (58481491700); Fossi, Bertrand Tatsinkou (8364664300); Sotoing, Germain Taiwe (57209024195); Mambou, Hart Mann Alain Youbi (57266620400); Ivo, Peter Enyong Ayuk (58559610000); Achidi, Eric Akum (8870147900)	58481491700; 8364664300; 57209024195; 57266620400; 58559610000; 8870147900	Prophylactic effects of probiotic bacterium Latilactobacillus sakei on haematological parameters and cytokine profile of mice infected with Plasmodium berghei ANKA during early malaria infection	2023	Life Sciences	331		122056				1	10.1016/j.lfs.2023.122056	https://www.scopus.com/inward/record.uri?eid=2-s2.0-85169557742&doi=10.1016%2fj.lfs.2023.122056&partnerID=40&md5=39768517de97a9dfae952c8dc9ad6413	Malaria is a deadly parasitic disease caused a by protozoan parasite of the genus plasmodium. The challenges facing by chemotherapy and vector control couple with the lack of vaccine against malaria necessitate an urgent need for the development of alternative treatment regimens to combat this disease. One possible antimalarial treatment regimen is the use of probiotic bacteria as dietary supplem…	37652156	Article	Final		Scopus	2-s2.0-85169557742
Ogrodowczyk A.M.; Modzelewska-Kapituła M.	Ogrodowczyk, Anna Maria (56416445800); Modzelewska-Kapituła, Monika (23995711500)	56416445800; 23995711500	Recent Advances in Fermented Milk and Meat Products—Quality, Nutritional Value and Safety	2023	Animals	13	13	2048				1	10.3390/ani13132048	https://www.scopus.com/inward/record.uri?eid=2-s2.0-85164707644&doi=10.3390%2fani13132048&partnerID=40&md5=28d41dc0b4658630b515e9193a786287	[No abstract available]		Editorial	Final	All Open Access; Gold Open Access; Green Open Access	Scopus	2-s2.0-85164707644
Wu X.; Liu H.; Han J.; Zhou Z.; Chen J.; Liu X.	Wu, Xiaohui (57858263600); Liu, Honghong (59156212700); Han, Junqing (59156212800); Zhou, Zhitong (57191161471); Chen, Jian (36066507700); Liu, Xiao (57192260058)	57858263600; 59156212700; 59156212800; 57191161471; 36066507700; 57192260058	Introducing Bacillus natto and Propionibacterium shermanii into soymilk fermentation: A promising strategy for quality improvement and bioactive peptide production during in vitro digestion	2024	Food Chemistry	455		139585				6	10.1016/j.foodchem.2024.139585	https://www.scopus.com/inward/record.uri?eid=2-s2.0-85195189351&doi=10.1016%2fj.foodchem.2024.139585&partnerID=40&md5=9f0997dd00b1a2758556cfcabffa45a8	Herein, the texture properties, polyphenol contents, and in vitro protein digestion characteristics of soymilk single- or co-fermented by non-typical milk fermenter Bacillus natto (B. natto), Propionibacterium freudenreichii subsp. shermanii (P. shermanii), and traditional milk fermenter were evaluated. Co-fermenting procedure containing B. natto or P. shermanii could raise the amounts of gallic …	38850988	Article	Final		Scopus	2-s2.0-85195189351
Santos F.R.D.; Ribeiro G.H.M.; Monteiro-Junior R.S.; Barcala-Jorge A.S.; Guimarães A.L.S.; de Paula A.M.B.; Santos S.H.S.	Santos, Fabio Ribeiro dos (57445588700); Ribeiro, Guilherme Henrique Mendes (57261153500); Monteiro-Junior, Renato Sobral (56054375100); Barcala-Jorge, Antônio Sérgio (6506394910); Guimarães, André Luiz Sena (7102920800); de Paula, Alfredo Maurício Batista (24777865400); Santos, Sérgio Henrique Sousa (23976867500)	57445588700; 57261153500; 56054375100; 6506394910; 7102920800; 24777865400; 23976867500	Supplementation with kefir improves metabolism and liver inflammation in malnourished mice	2023	PharmaNutrition	26		100355				1	10.1016/j.phanu.2023.100355	https://www.scopus.com/inward/record.uri?eid=2-s2.0-85170683379&doi=10.1016%2fj.phanu.2023.100355&partnerID=40&md5=41159d88d840b616c0808bf24c983077	Background: Malnutrition causes several changes in body composition and physiological liver function and is commonly related to systemic inflammation, cognitive deficits, and metabolic changes. Kefir is a symbiotic association of yeast and bacteria fermenting milk, used as food supplementation, and is now recognized for its beneficial health properties. In this context, the present study aims to …		Article	Final		Scopus	2-s2.0-85170683379
Abdelrazik T.E.; Badr A.M.; Elshaghabee F.M.F.	Abdelrazik, Tay E. (57201338954); Badr, Abeer M. (56389380200); Elshaghabee, Fouad M. F. (49963146800)	57201338954; 56389380200; 49963146800	Fermented milk supplemented with water-soluble curcumin ameliorates survival rate, selected biochemical parameters and fecal microbiota of Ehrlich ascites carcinoma-bearing mice	2023	SN Applied Sciences	5	10	268				0	10.1007/s42452-023-05493-7	https://www.scopus.com/inward/record.uri?eid=2-s2.0-85171845137&doi=10.1007%2fs42452-023-05493-7&partnerID=40&md5=0efb7ad61ee632589eb5cf928b304ef8	This study assessed the impact of fermented cow and soy milk supplemented with curcumin on enhancement the health status of female Swiss mice under Ehrlich ascites carcinoma (EAC) condition. Both types of milk were fermented by Lactobacillus plantarum EMCC 1027. Ninety-five grams of basal diet mixed with five grams of either fermented cow or soy milk supplemented with curcumin. Induction of Ehrli…		Article	Final	All Open Access; Gold Open Access	Scopus	2-s2.0-85171845137
Upadhye V.J.; Ballal S.; Singh S.; Rani R.	Upadhye, Vijay J. (57542796000); Ballal, Suhas (56708412700); Singh, Sadhna (58927119700); Rani, Rekha (58927333900)	57542796000; 56708412700; 58927119700; 58927333900	A systematic assessment on the influence of probiotics on patients with Inflammatory Bowel Disorder	2023	Multidisciplinary Reviews	6		e2023ss022				0	10.31893/multirev.2023ss022	https://www.scopus.com/inward/record.uri?eid=2-s2.0-85187107962&doi=10.31893%2fmultirev.2023ss022&partnerID=40&md5=bfee30f733873f2a617049ae39267f19	Inflammatory bowel disease (IBD) causes persistent mucosal inflammation, and mounting evidence points to the intestinal microbiota's critical involvement in this process. New molecular techniques have also helped to identify dysbiosis in these individuals. Many potential probiotic product action mechanisms counteract IBD etiological causes. The study aimed to explain the benefits of probiotics fo…		Article	Final	All Open Access; Hybrid Gold Open Access	Scopus	2-s2.0-85187107962
Sigala-Robles R.; Santiago-López L.; Hernández-Mendoza A.; Vallejo-Cordoba B.; Mata-Haro V.; Wall-Medrano A.; González-Córdova A.F.	Sigala-Robles, Rodrigo (57197754032); Santiago-López, Lourdes (56507285000); Hernández-Mendoza, Adrián (56013544800); Vallejo-Cordoba, Belinda (55989802400); Mata-Haro, Verónica (19035616400); Wall-Medrano, Abraham (36630949300); González-Córdova, Aarón F. (6603013016)	57197754032; 56507285000; 56013544800; 55989802400; 19035616400; 36630949300; 6603013016	Peptides, Exopolysaccharides, and Short-Chain Fatty Acids from Fermented Milk and Perspectives on Inflammatory Bowel Diseases	2022	Digestive Diseases and Sciences	67	10		4654	4665	11	14	10.1007/s10620-022-07382-2	https://www.scopus.com/inward/record.uri?eid=2-s2.0-85124350078&doi=10.1007%2fs10620-022-07382-2&partnerID=40&md5=ed0993694a38a78bc2c1703b68664e8e	Abstract: Crohn’s disease and ulcerative colitis are characterized by chronic inflammatory processes and an imbalanced immune response along the gastrointestinal (GI) tract. Pharmacological treatments have been widely used, although their long-term application has adverse side effects. On the other hand, milks fermented with specific lactic acid bacteria (LAB) have been shown to be useful as alte…	35133532	Review	Final		Scopus	2-s2.0-85124350078
Zeng X.; Li J.; Wang X.; Liu L.; Shen S.; Li N.; Wang Z.; Yuan Y.; Yue T.	Zeng, Xuejun (57223674605); Li, Jiahui (57210965169); Wang, Xin (59006634700); Liu, Ling (57264584600); Shen, Shiqi (58898321500); Li, Nanyang (58897863700); Wang, Zhouli (54794623800); Yuan, Yahong (57205312227); Yue, Tianli (57203249114)	57223674605; 57210965169; 59006634700; 57264584600; 58898321500; 58897863700; 54794623800; 57205312227; 57203249114	Regulation of Gut Microbiota and Microbial Metabolome of Kefir Supernatant against Fusobacterium nucleatum and DSS-Coinduced Colitis	2024	Journal of Agricultural and Food Chemistry	72	7		3536	3548	12	6	10.1021/acs.jafc.3c08050	https://www.scopus.com/inward/record.uri?eid=2-s2.0-85185598925&doi=10.1021%2facs.jafc.3c08050&partnerID=40&md5=70f854ff672051560c5a60d015b5884c	The aim of this study was to investigate the intervention effect of kefir supernatant (KS) on the initiation and progression of an ulcerative colitis (UC) murine model. We established an UC murine model by orally administrating with 109 CFUs of Fusobacterium nucleatum for 3 weeks and 3% dextran sulfate sodium (DSS) treatment in the third week. KS was used to intervene in this colitis model. Our r…	38346349	Article	Final		Scopus	2-s2.0-85185598925
Chuang K.-C.; Lai Y.-W.; Ko C.-H.; Yen C.-C.; Chen H.-L.; Lan Y.-W.; Chen C.-F.; Chen W.; Chen C.-M.	Chuang, Kai-Cheng (57215502005); Lai, Yun-Wen (58083590000); Ko, Chi-Hua (56780926900); Yen, Chih-Ching (8712820200); Chen, Hsaio-Ling (56107871100); Lan, Ying-Wei (56463454900); Chen, Chien-Fu (57210339620); Chen, Wei (57087519300); Chen, Chuan-Mu (7501950775)	57215502005; 58083590000; 56780926900; 8712820200; 56107871100; 56463454900; 57210339620; 57087519300; 7501950775	Therapeutic effects of kefir peptides on adjuvant-induced arthritis in rats through anti-inflammation and downregulation of matrix metalloproteinases	2023	Life Sciences	317		121411				9	10.1016/j.lfs.2023.121411	https://www.scopus.com/inward/record.uri?eid=2-s2.0-85147106196&doi=10.1016%2fj.lfs.2023.121411&partnerID=40&md5=c3cacd003bd0bee09a4d16e5fcad5e1f	Aims: Rheumatoid arthritis (RA) is a chronic autoimmune disease. Its pathological features are synovial inflammation, bone erosion, and joint structural damages. Our previous studies have shown that kefir peptides (KPs) can reduce cardiovascular disease, osteoporosis and renal inflammation. In this study, we further evaluate the efficacy of KPs on adjuvant-induced arthritis (AIA) in a rat model. …	36682523	Article	Final		Scopus	2-s2.0-85147106196
Thi Ngoc A.P.; Zahoor A.; Kim D.G.; Yang S.H.	Thi Ngoc, Anh Pham (59346395600); Zahoor, Adil (57205531192); Kim, Dong Gyun (59346352500); Yang, Seung Hwan (25928946700)	59346395600; 57205531192; 59346352500; 25928946700	Using Synbiotics as a Therapy to Protect Mental Health in Alzheimer's Disease	2024	Journal of Microbiology and Biotechnology	34	9		1739	1747	8	1	10.4014/jmb.2403.03021	https://www.scopus.com/inward/record.uri?eid=2-s2.0-85205139011&doi=10.4014%2fjmb.2403.03021&partnerID=40&md5=3f9650efd17bfbb4d8d37f671930bdbe	Alzheimer’s disease (AD) is a progressive neurological disorder that represents a major cause of dementia worldwide. Its pathogenesis involves multiple pathways, including the amyloid cascade, tau protein, oxidative stress, and metal ion dysregulation. Recent studies have suggested a critical link between changes in gut microbial diversity and the disruption of the gut–brain axis in AD. Previous …	39099195	Review	Final	All Open Access; Green Open Access	Scopus	2-s2.0-85205139011
Moazen M.; Mazloom Z.; Tanideh N.; Dabbaghmanesh M.H.; Rahmdel S.; Azarpira N.; Fararouei M.	Moazen, Mahsa (56047998900); Mazloom, Zohreh (16646878200); Tanideh, Nader (6507648665); Dabbaghmanesh, Mohammad Hossein (8907584900); Rahmdel, Samane (56641724000); Azarpira, Negar (14027815200); Fararouei, Mohammad (36090770200)	56047998900; 16646878200; 6507648665; 8907584900; 56641724000; 14027815200; 36090770200	Osteoprotective effects of kefir fortified with omega-3 and vitamin C in ovariectomized rats	2023	International Journal for Vitamin and Nutrition Research	93	3		200	209	9	1	10.1024/0300-9831/a000718	https://www.scopus.com/inward/record.uri?eid=2-s2.0-85108844646&doi=10.1024%2f0300-9831%2fa000718&partnerID=40&md5=135f6d2a1d4b4af37f7fb1f12621912b	Nutritional interventions can be valuable for the prevention of postmenopausal osteoporosis. This study aimed to investigate the effects of kefir fortified with omega-3 and vitamin C on the bone and uterus parameters of ovariectomized rats. Seventy-seven female Sprague-Dawley rats were ovariectomized or sham-operated. The ovariectomized rats were assigned to six groups and received 1 ml/day of di…	34162225	Article	Final		Scopus	2-s2.0-85108844646
Al Zahrani A.J.; Shori A.B.; Al-Judaibi E.	Al Zahrani, Ashwag Jaman (57270254200); Shori, Amal Bakr (53164721600); Al-Judaibi, Effat (57267954400)	57270254200; 53164721600; 57267954400	Fermented Soymilk with Probiotic Lactobacilli and Bifidobacterium Strains Ameliorates Dextran-Sulfate-Sodium-Induced Colitis in Rats	2024	Nutrients	16	20	3478				2	10.3390/nu16203478	https://www.scopus.com/inward/record.uri?eid=2-s2.0-85207600106&doi=10.3390%2fnu16203478&partnerID=40&md5=132298a8dae53ce15f351a57a8d19647	Background: Current treatments for inflammatory bowel disease (IBD) are relatively futile and the extended use of drugs may reduce effectiveness. Several probiotic strains have shown promise in relieving/treating IBD symptoms. Objectives: The current study investigated the impact of fermented soymilk with a mixture of probiotic starter cultures containing Lactobacillus rhamnosus, L. casei, L. pla…	39458472	Article	Final	All Open Access; Gold Open Access; Green Open Access	Scopus	2-s2.0-85207600106
Soutelino M.E.M.; Rocha R.D.S.; de Oliveira B.C.R.; Mársico E.T.; Silva A.C.D.O.	Soutelino, Maria Eduarda Marques (57221645774); Rocha, Ramon da Silva (57198883512); de Oliveira, Bianca Cristina Rocha (58003345000); Mársico, Eliane Teixeira (23969269000); Silva, Adriana Cristina de Oliveira (56779346500)	57221645774; 57198883512; 58003345000; 23969269000; 56779346500	Technological aspects and health effects of hydrolyzed collagen and application in dairy products	2024	Critical Reviews in Food Science and Nutrition	64	18		6120	6128	8	4	10.1080/10408398.2022.2163974	https://www.scopus.com/inward/record.uri?eid=2-s2.0-85145929403&doi=10.1080%2f10408398.2022.2163974&partnerID=40&md5=6db6232d88b038b2c6594f3c523d96ef	With the rise of a consumer market increasingly concerned with food and healthy lifestyle habits, the search for functional products has increased in the last years. In this context, dairy products are relevant since they are already included in the consumer’s diet. Furthermore, hydrolyzed collagen stands out among products with bioactive action, as it promotes the reduction of the incidence of a…	36625363	Review	Final		Scopus	2-s2.0-85145929403
Papadopoulou D.; Chrysikopoulou V.; Rampaouni A.; Tsoupras A.	Papadopoulou, Dimitra (59335635200); Chrysikopoulou, Vasiliki (59335801700); Rampaouni, Aikaterini (59336136000); Tsoupras, Alexandros (14629535300)	59335635200; 59335801700; 59336136000; 14629535300	Antioxidant and anti-inflammatory properties of water kefir microbiota and its bioactive metabolites for health promoting bio-functional products and applications	2024	AIMS Microbiology	10	4		756	811	55	3	10.3934/microbiol.2024034	https://www.scopus.com/inward/record.uri?eid=2-s2.0-85204428504&doi=10.3934%2fmicrobiol.2024034&partnerID=40&md5=37036792b558f0324897fcfc37f1ccec	Inflammation and oxidative stress are implicated in several chronic disorders, while healthy foods and especially fermented beverages and those containing probiotics can provide anti-inflammatory and antioxidant protection against such manifestations and the associated disorders. Water kefir is such a beverage that is rich in both probiotic microbiota and anti-inflammatory bioactives, with an inc…		Review	Final	All Open Access; Gold Open Access	Scopus	2-s2.0-85204428504
Lyu S.; Yang Q.; Li T.; Duan X.; Liu J.; Pan F.; Yu Y.; Zhang T.	Lyu, Siwen (57314299700); Yang, Qi (57222136217); Li, Ting (59052955600); Duan, Xuehui (57435944200); Liu, Jingbo (55705853900); Pan, Fengguang (7201487259); Yu, Yiding (26638574000); Zhang, Ting (57188964600)	57314299700; 57222136217; 59052955600; 57435944200; 55705853900; 7201487259; 26638574000; 57188964600	Mechanism investigation of fermented egg-milk peptides on colonic inflammatory diseases: based on in vivo and in silico research	2022	Food and Function	13	24		12707	12720	13	5	10.1039/d2fo02577a	https://www.scopus.com/inward/record.uri?eid=2-s2.0-85142770524&doi=10.1039%2fd2fo02577a&partnerID=40&md5=e567363b9bffa7be9782dd668ddfb9a6	Fermented egg-milk peptides (FEMPs) could alleviate the symptoms of inflammatory diseases but the underlying regulating mechanism of effective ingredients is unclear now. Our research was designed to confirm the protective function of FEMP, then analyze the potential targets and pathways that could be regulated by digested FEMP (dFEMP). The results showed that FEMP could ease the inflammatory sym…	36408754	Article	Final		Scopus	2-s2.0-85142770524
Susmiati S.; Fitria N.; Khairina I.; Alzahra H.	Susmiati, Susmiati (57203946377); Fitria, Najmiatul (56830587700); Khairina, Ilfa (58616741300); Alzahra, Huriya (57367378600)	57203946377; 56830587700; 58616741300; 57367378600	Effect of fermented milk Lactiplantibacillus pentosus HBUAS53657 on blood glucose, lipid profiles and inflammation in high-fat diet-induced mice	2023	Romanian Journal of Diabetes, Nutrition and Metabolic Diseases	30	4		440	446	6	1	10.46389/rjd-2023-1278	https://www.scopus.com/inward/record.uri?eid=2-s2.0-85181580867&doi=10.46389%2frjd-2023-1278&partnerID=40&md5=b998c52e3c9237ac60cc5c1066566e58	Lactobacillus pentosus strains with health-promoting properties, such as immunomodulatory and antiproliferative activities, are potential probiotic strains. L. pentosus HBUAS53657 is one of the most common strains found in dadih (buffalo fermented milk) originating from Tanjung Bonai Lintau Buo Utara. A previous study found that L. pentosus HBUAS53657 had probiotic characteristics. It is necessar…		Article	Final		Scopus	2-s2.0-85181580867
Lin A.; Yan X.; Xu R.; Wang H.; Su Y.; Zhu W.	Lin, A. (57482430600); Yan, X. (57481800300); Xu, R. (57208822131); Wang, H. (57214248139); Su, Y. (55705005800); Zhu, W. (7404232648)	57482430600; 57481800300; 57208822131; 57214248139; 55705005800; 7404232648	Effects of lactic acid bacteria-fermented formula milk supplementation on colonic microbiota and mucosal transcriptome profile of weaned piglets	2023	Animal	17	9	100959				4	10.1016/j.animal.2023.100959	https://www.scopus.com/inward/record.uri?eid=2-s2.0-85169927606&doi=10.1016%2fj.animal.2023.100959&partnerID=40&md5=14bfcbc375d25db5ddcbbb2516758a82	Supplemental probiotic fermented milk as a gut modulator can improve growth performance for weaned piglets by promoting the development of the small intestine in digestion and immune function. The effect on colon health might also play a considerable part in the favourable role of probiotic fermented milk in the growth performance improvement of weaned piglets; however, it has yet to be reported.…	37688970	Article	Final	All Open Access; Gold Open Access	Scopus	2-s2.0-85169927606
Shalabi O.M.A.K.; Hassan A.M.; Ismail M.M.; El-Menawy R.K.	Shalabi, Ola M. A. K. (57550345200); Hassan, Amina M. (58227154200); Ismail, Magdy M. (36135805700); El-Menawy, Reham K. (57193806930)	57550345200; 58227154200; 36135805700; 57193806930	Characterization of the Ayran Made with Commercial Probiotic Cultures for Fatty Acids, Cholesterol, Folic Acid Levels, and Anti-Oxidative Potential	2024	Probiotics and Antimicrobial Proteins	16	3		1065	1075	10	2	10.1007/s12602-023-10100-7	https://www.scopus.com/inward/record.uri?eid=2-s2.0-85161291871&doi=10.1007%2fs12602-023-10100-7&partnerID=40&md5=3a455d6a017d49afa009487207b6c149	Ayran is a salted drinkable fermented milk food which consumed in many countries around the world. In this study, some chemical parameters were determined to evaluate the healthy properties of ayran prepared using various commercial probiotic cultures. Four treatments of ayran were made from cow’s milk and using classic yogurt culture (L. delbrueckii subsp. bulgaricus and Streptococcus thermophil…	37278952	Article	Final	All Open Access; Green Open Access; Hybrid Gold Open Access	Scopus	2-s2.0-85161291871
Kumari N.; Bassi P.	Kumari, Neha (58130670800); Bassi, Pallavi (36135313400)	58130670800; 36135313400	Nutritional intervention of probiotic as functional food	2024	AIP Conference Proceedings	3209	1	60011				0	10.1063/5.0227841	https://www.scopus.com/inward/record.uri?eid=2-s2.0-85207159506&doi=10.1063%2f5.0227841&partnerID=40&md5=8aabb0f4e487d8170632ddff65e2ce66	Functional food having great importance if we consume it on daily basis. Many disorders and chronic disease can prevent with the consumption of it. And probiotic is one of the common functional foods. Intestinal ecosystem helps to survive the friendly bacteria and probiotics helps to maintain and in preparation of that friendly bacteria. Probiotics are the food which contains live bacteria which …		Conference paper	Final		Scopus	2-s2.0-85207159506
Agostini D.; Gervasi M.; Ferrini F.; Bartolacci A.; Stranieri A.; Piccoli G.; Barbieri E.; Sestili P.; Patti A.; Stocchi V.; Donati Zeppa S.	Agostini, Deborah (7006603896); Gervasi, Marco (56611611600); Ferrini, Fabio (7003651202); Bartolacci, Alessia (58046291600); Stranieri, Alessandro (58221354000); Piccoli, Giovanni (57201075470); Barbieri, Elena (58944217400); Sestili, Piero (7006686808); Patti, Antonino (56127046200); Stocchi, Vilberto (7004551534); Donati Zeppa, Sabrina (6602593996)	7006603896; 56611611600; 7003651202; 58046291600; 58221354000; 57201075470; 58944217400; 7006686808; 56127046200; 7004551534; 6602593996	An Integrated Approach to Skeletal Muscle Health in Aging	2023	Nutrients	15	8	1802				34	10.3390/nu15081802	https://www.scopus.com/inward/record.uri?eid=2-s2.0-85156145206&doi=10.3390%2fnu15081802&partnerID=40&md5=5c01d681ea5970123b5a7bef3ef4dd33	A decline in muscle mass and function represents one of the most problematic changes associated with aging, and has dramatic effects on autonomy and quality of life. Several factors contribute to the inexorable process of sarcopenia, such as mitochondrial and autophagy dysfunction, and the lack of regeneration capacity of satellite cells. The physiologic decline in muscle mass and in motoneuron f…	37111021	Review	Final	All Open Access; Gold Open Access; Green Open Access	Scopus	2-s2.0-85156145206
Wróblewska B.; Kuliga A.; Wnorowska K.	Wróblewska, Barbara (36818441400); Kuliga, Aleksandra (57890736200); Wnorowska, Kinga (58782209400)	36818441400; 57890736200; 58782209400	Bioactive Dairy-Fermented Products and Phenolic Compounds: Together or Apart	2023	Molecules	28	24	8081				11	10.3390/molecules28248081	https://www.scopus.com/inward/record.uri?eid=2-s2.0-85180662541&doi=10.3390%2fmolecules28248081&partnerID=40&md5=88ed052baed81e274888a3b20b66c08e	Fermented dairy products (e.g., yogurt, kefir, and buttermilk) are significant in the dairy industry. They are less immunoreactive than the raw materials from which they are derived. The attractiveness of these products is based on their bioactivity and properties that induce immune or anti-inflammatory processes. In the search for new solutions, plant raw materials with beneficial effects have b…	38138571	Review	Final	All Open Access; Gold Open Access; Green Open Access	Scopus	2-s2.0-85180662541
Bui G.; Torres-Fuentes C.; Pusceddu M.M.; Gareau M.G.; Marco M.L.	Bui, Glory (57192365592); Torres-Fuentes, Cristina (57245574500); Pusceddu, Matteo M. (55250715900); Gareau, Mélanie G (6506229243); Marco, Maria L. (15827824100)	57192365592; 57245574500; 55250715900; 6506229243; 15827824100	Milk and Lacticaseibacillus paracasei BL23 effects on intestinal responses in a murine model of colitis	2024	American journal of physiology. Gastrointestinal and liver physiology	326	6		G659	G675	16	0	10.1152/ajpgi.00259.2023	https://www.scopus.com/inward/record.uri?eid=2-s2.0-85194217310&doi=10.1152%2fajpgi.00259.2023&partnerID=40&md5=94e39a508bd8fe5a6319fbdc5a1abdf5	Probiotic-containing fermented dairy foods have the potential to benefit human health, but the importance of the dairy matrix for efficacy remains unclear. We investigated the capacity of Lacticaseibacillus paracasei BL23 in phosphate-buffered saline (BL23-PBS), BL23-fermented milk (BL23-milk), and milk to modify intestinal and behavioral responses in a dextran sodium sulfate (DSS, 3% wt/vol) mou…	38591132	Article	Final		Scopus	2-s2.0-85194217310
Imanbayev N.; Iztleuov Y.; Bekmukhambetov Y.; Abdelazim I.A.; Donayeva A.; Amanzholkyzy A.; Aigul Z.; Aigerim I.; Aslan Y.	Imanbayev, Nauryzbay (59307251600); Iztleuov, Yerbolat (57203927261); Bekmukhambetov, Yerbol (56405647800); Abdelazim, Ibrahim A. (57556492400); Donayeva, Ainur (58063060400); Amanzholkyzy, Ainur (58668642200); Aigul, Zhumasheva (59483952600); Aigerim, Imanbayeva (59484359100); Aslan, Yergaliyev (59484218000)	59307251600; 57203927261; 56405647800; 57556492400; 58063060400; 58668642200; 59483952600; 59484359100; 59484218000	Colorectal cancer and microbiota: systematic review	2024	Przeglad Gastroenterologiczny	19	4		380	396	16	0	10.5114/pg.2024.136228	https://www.scopus.com/inward/record.uri?eid=2-s2.0-85212843912&doi=10.5114%2fpg.2024.136228&partnerID=40&md5=1b77a8b3022d88993ed147feb86d6c85	Introduction: The gut microbiome maintains the mucus membrane barrier’s integrity, and it is modulated by the host’s immune system. Aim: To detect the effect of microbiota modulation using probiotics, prebiotics, symbiotics, and natural changes on colorectal cancers (CRCs). Methods: A PubMed search was conducted to retrieve the original and in vivo articles published in English language from 2010…		Review	Final	All Open Access; Gold Open Access	Scopus	2-s2.0-85212843912
Mashatan N.; Heidari R.; Altafi M.; Amini A.; Ommati M.M.; Hashemzaei M.	Mashatan, Noushin (57837597900); Heidari, Reza (25822454600); Altafi, Mana (58174432700); Amini, Amir (58478096200); Ommati, Mohammad Mehdi (55696276900); Hashemzaei, Masoud (57264686500)	57837597900; 25822454600; 58174432700; 58478096200; 55696276900; 57264686500	Probiotics in vaginal health	2023	Pathogens and Disease	81		ftad012				10	10.1093/femspd/ftad012	https://www.scopus.com/inward/record.uri?eid=2-s2.0-85164235140&doi=10.1093%2ffemspd%2fftad012&partnerID=40&md5=50558c4df7b5fd32282eac71a06602d9	Bacterial vaginosis, a type of vaginal inflammation, can be considered the main reason for abnormal discharges of the vagina and vaginal dysbiosis during reproductive years. Epidemiological investigations of females suffering from vaginitis demonstrated that at least 30% to 50% of all women had Bacterial vaginosis (BV). One of the fields of treatment is the use of probiotics, probiotics are commo…	37286796	Review	Final		Scopus	2-s2.0-85164235140
Dahiya D.; Nigam P.S.	Dahiya, Divakar (57205467308); Nigam, Poonam Singh (7102867247)	57205467308; 7102867247	Therapeutic and Dietary Support for Gastrointestinal Tract Using Kefir as a Nutraceutical Beverage: Dairy-Milk-Based or Plant-Sourced Kefir Probiotic Products for Vegan and Lactose-Intolerant Populations	2023	Fermentation	9	4	388				12	10.3390/fermentation9040388	https://www.scopus.com/inward/record.uri?eid=2-s2.0-85153862151&doi=10.3390%2ffermentation9040388&partnerID=40&md5=54a1ec0f42b04a4a4ce3cb18133ade8e	Kefir is a fermented milk beverage different in consistency and taste from other popular milk-product yogurt. Unlike yogurt prepared using lactic acid bacteria in fermentation, milk is fermented for kefir production using preculture in the form of kefir grains. Therefore, the metabolic activities of a mixed culture, including strains of bacteria and yeast, contribute to the probiotic characterist…		Review	Final	All Open Access; Gold Open Access; Green Open Access	Scopus	2-s2.0-85153862151
Zheng Y.; Lee Y.; Kweon M.; Kim S.; Kang I.-J.	Zheng, Yulong (57211435397); Lee, Yeji (57940226500); Kweon, Minson (57913351300); Kim, Sangwoo (59009861200); Kang, Il-Jun (15829848200)	57211435397; 57940226500; 57913351300; 59009861200; 15829848200	Evaluate and compare the anti-obesity effects of two probiotic preparations in high-fat diet-induced obese mice	2024	Journal of Functional Foods	116		106199				0	10.1016/j.jff.2024.106199	https://www.scopus.com/inward/record.uri?eid=2-s2.0-85191788477&doi=10.1016%2fj.jff.2024.106199&partnerID=40&md5=b2c1b15837a178747284e84b4f846fe7	This study screened two probiotic preparations and comprehensively evaluated for anti-obesity efficacy in high-fat diet-induced obese mice. Obese mice were orally administered with low, medium, and high doses of AB-Kefir (ABK) or Lactiplantibacillus plantarum TWK10 (TWK), respectively. After 8 weeks of administration, medium doses and above of ABK and TWK significantly reduced body weight, white …		Article	Final	All Open Access; Gold Open Access	Scopus	2-s2.0-85191788477
Liao C.-H.; Yen C.-C.; Chen H.-L.; Liu Y.-H.; Chen Y.-H.; Lan Y.-W.; Chen K.-R.; Chen W.; Chen C.-M.	Liao, Chun-Huei (18935578700); Yen, Chih-Ching (8712820200); Chen, Hsiao-Ling (56107871100); Liu, Yu-Hsien (57349808700); Chen, Yu-Hsuan (7601444308); Lan, Ying-Wei (56463454900); Chen, Ke-Rong (58617791200); Chen, Wei (57087519300); Chen, Chuan-Mu (7501950775)	18935578700; 8712820200; 56107871100; 57349808700; 7601444308; 56463454900; 58617791200; 57087519300; 7501950775	Novel Kefir Exopolysaccharides (KEPS) Mitigate Lipopolysaccharide (LPS)-Induced Systemic Inflammation in Luciferase Transgenic Mice through Inhibition of the NF-κB Pathway	2023	Antioxidants	12	9	1724				8	10.3390/antiox12091724	https://www.scopus.com/inward/record.uri?eid=2-s2.0-85172208130&doi=10.3390%2fantiox12091724&partnerID=40&md5=64006eb8a184e13ab9a4c9abe7871820	A novel kefir exopolysaccharides (KEPS) derived from kefir grain fermentation were found to have a small molecular weight (12 kDa) compared to the traditionally high molecular weight (12,000 kDa) of kefiran (KE). KE has been shown to possess antioxidant, blood pressure-lowering, and immune-modulating effects. In this study, we characterized KEPS and KE and evaluated their anti-inflammatory proper…		Article	Final	All Open Access; Gold Open Access; Green Open Access	Scopus	2-s2.0-85172208130
Huo Y.; Zhang D.; Wang X.; Xu G.; Dai M.; Zhang S.	Huo, Yingxin (59133946200); Zhang, Daolei (57192237520); Wang, Xiaona (58592635200); Xu, Guangyao (59232285900); Dai, Meixue (57191254075); Zhang, Susu (57191278465)	59133946200; 57192237520; 58592635200; 59232285900; 57191254075; 57191278465	Biofunctional attributes and storage study of milk fermented by Enterococcus italicus	2024	International Journal of Food Microbiology	423		110844				0	10.1016/j.ijfoodmicro.2024.110844	https://www.scopus.com/inward/record.uri?eid=2-s2.0-85199423861&doi=10.1016%2fj.ijfoodmicro.2024.110844&partnerID=40&md5=41c25c58976d97b9dc764465f7ce812b	Lactic acid bacteria are probiotics in the intestines and have been widely used as natural antioxidants in the food industry. In this study, Enterococcus italicus FM5 with strong antioxidant ability was isolated from fresh milk. The safety evaluation showed that E. italicus FM5 was sensitive to ampicillin, chloramphenicol, erythromycin, vancomycin, rifampicin, and tetracycline, and was not hemoly…	39068860	Article	Final		Scopus	2-s2.0-85199423861
Mantel M.; da Silva T.F.; Gloria R.; Vassaux D.; Vital K.D.; Cardoso V.N.; Fernandes S.O.A.; Guédon É.; Le Loir Y.; Faria A.M.C.; Rolli-Derkinderen M.; Azevedo V.; Jan G.	Mantel, Marine (57963066200); da Silva, Tales Fernando (57219155714); Gloria, Rafael (57993211600); Vassaux, Danièle (55510878200); Vital, Kátia Duarte (57204763766); Cardoso, Valbert Nascimento (7006453748); Fernandes, Simone Odília Antunes (53263686300); Guédon, Éric (56045300300); Le Loir, Yves (6701812079); Faria, Ana Maria Caetano (8858827600); Rolli-Derkinderen, Malvyne (6603177125); Azeved…	57963066200; 57219155714; 57993211600; 55510878200; 57204763766; 7006453748; 53263686300; 56045300300; 6701812079; 8858827600; 6603177125; 57215010765; 57203414272	Fat matters: Fermented whole milk potentiates the anti-colitis effect of Propionibacterium freudenreichii	2023	Journal of Functional Foods	106		105614				3	10.1016/j.jff.2023.105614	https://www.scopus.com/inward/record.uri?eid=2-s2.0-85161866179&doi=10.1016%2fj.jff.2023.105614&partnerID=40&md5=ee45c7b30c05d31c79fe4b4a280e6b2b	Inflammatory bowel diseases (IBD) constitute a growing concern in western countries. They coincide with gut microbiota dysbiosis, including a loss of immunomodulatory bacteria. Accordingly, probiotic products containing selected immunomodulatory bacterial strains mitigate IBD. Selected strains of Propionibacterium freudenreichii display promising modulatory properties and prevent colitis in anima…		Article	Final	All Open Access; Gold Open Access; Green Open Access	Scopus	2-s2.0-85161866179
Albuquerque Pereira M.D.F.; Morais de Ávila L.G.; dos Santos Cruz B.C.; Campos Silva B.; Licursi de Oliveira L.; Vilela Gonçalves R.; de Oliveira Barros Ribon A.; de Oliveira Mendes T.A.; Gouveia Peluzio M.D.C.	Albuquerque Pereira, Mariana de Fátima (57191622895); Morais de Ávila, Larissa Gabriela (57205884499); dos Santos Cruz, Bruna Cristina (57218852966); Campos Silva, Bruno (58176586300); Licursi de Oliveira, Leandro (24492118200); Vilela Gonçalves, Reggiani (36835275400); de Oliveira Barros Ribon, Andrea (6603321423); de Oliveira Mendes, Tiago Antônio (57222346754); Gouveia Peluzio, Maria do Carmo …	57191622895; 57205884499; 57218852966; 58176586300; 24492118200; 36835275400; 6603321423; 57222346754; 6508350228	The role of IL-10 in regulating inflammation and gut microbiome in mice consuming milk kefir and orally challenged with S. Typhimurium	2023	Food and Function	14	8		3804	3814	10	6	10.1039/d2fo04063h	https://www.scopus.com/inward/record.uri?eid=2-s2.0-85152113797&doi=10.1039%2fd2fo04063h&partnerID=40&md5=d9a38db8736cfb3a77a32933b24cd964	Kefir has been suggested as a possible bacterial prophylaxis against Salmonella and IL-10 production seems to be crucial in the pathogenesis of salmonellosis in mice. This study evaluated the role of IL-10 in the inflammation and gut microbiome in mice consuming milk kefir and orally challenged with Salmonella enterica serovar Typhimurium. C57BL wild type (WT) (n = 40) and C57BL IL-10−/− (KO) (n …	37000521	Article	Final		Scopus	2-s2.0-85152113797
ALSuhaymi N.; Darwish A.M.; Khattab A.E.-N.	ALSuhaymi, Naif (57190126517); Darwish, Ahmed Mohamed (55315047000); Khattab, Abd El-Nasser (56318474100)	57190126517; 55315047000; 56318474100	Assessment of Two Potential Probiotic Strains As Anti-Obesity Supplements Under High-Fat Feeding Conditions	2023	Probiotics and Antimicrobial Proteins	15	4		856	867	11	1	10.1007/s12602-022-09912-w	https://www.scopus.com/inward/record.uri?eid=2-s2.0-85123923153&doi=10.1007%2fs12602-022-09912-w&partnerID=40&md5=716d40056c070343689ce7285648a027	Obesity is one of the chronic diseases that increase annually and cause cardiovascular disease, which is the main cause of death worldwide. So, this study aims to evaluate the role of the two potential probiotics: Lactiplantibacillus plantarum Pro1 and Lacticaseibacillus rhamnosus Pro2, isolated from the fermented milk and corn silage as anti-obesity supplements. Seventy-five male BALB/c mice wer…	35088380	Article	Final		Scopus	2-s2.0-85123923153
Ye Z.; Yang X.; Deng B.; Liao Z.; Fang X.; Wang J.	Ye, Zhimin (58306566500); Yang, Ximiao (57999542900); Deng, Boxiong (57222164315); Liao, Zhenlin (35107597800); Fang, Xiang (49361554300); Wang, Jie (56461468300)	58306566500; 57999542900; 57222164315; 35107597800; 49361554300; 56461468300	Prevention of DSS-induced colitis in mice with water kefir microbiota via anti-inflammatory and microbiota-balancing activity	2023	Food and Function	14	15		6813	6827	14	9	10.1039/d3fo00354j	https://www.scopus.com/inward/record.uri?eid=2-s2.0-85166307385&doi=10.1039%2fd3fo00354j&partnerID=40&md5=57e91a79435970c1c9c70970637ac7fc	Water kefir, a natural and stable functional microbiota system consisting of a symbiotic mixture of probiotics, shows multiple bioactivities but little is known about the effect of water kefir microbiota on the prevention of inflammatory bowel disease (IBD), which is one of the most common intestinal problems and has become a worldwide public health concern. Here, the main objectives of the prese…	37449473	Article	Final		Scopus	2-s2.0-85166307385
González-Orozco B.D.; Kosmerl E.; Jiménez-Flores R.; Alvarez V.B.	González-Orozco, Brianda D. (57211351217); Kosmerl, Erica (57208534700); Jiménez-Flores, Rafael (7004646564); Alvarez, Valente B. (7103186991)	57211351217; 57208534700; 7004646564; 7103186991	Enhanced probiotic potential of Lactobacillus kefiranofaciens OSU-BDGOA1 through co-culture with Kluyveromyces marxianus bdgo-ym6	2023	Frontiers in Microbiology	14		1236634				12	10.3389/fmicb.2023.1236634	https://www.scopus.com/inward/record.uri?eid=2-s2.0-85168265230&doi=10.3389%2ffmicb.2023.1236634&partnerID=40&md5=97b07a316f766201bbc559a769b606c6	Introduction: Due to the increasing consumer demand for the development and improvement of functional foods containing probiotics, new probiotic candidates need to be explored as well as novel means to enhance their beneficial effects. Lactobacillus kefiranofaciens OSU-BDGOA1 is a strain isolated from kefir grains that has demonstrated probiotic traits. This species is the main inhabitant of kefi…		Article	Final	All Open Access; Gold Open Access; Green Open Access	Scopus	2-s2.0-85168265230
Chen D.; Liang Y.; Liang J.; Shen F.; Cheng Y.; Qu H.; Wa Y.; Guo C.; Gu R.; Qian J.; Chen X.; Zhang C.; Guan C.	Chen, Dawei (57199412375); Liang, Yating (58086485300); Liang, Jiaojiao (57963069900); Shen, Feifei (58086587900); Cheng, Yue (57846358400); Qu, Hengxian (57204789480); Wa, Yunchao (57209911516); Guo, Congcong (58077832000); Gu, Ruixia (24329443200); Qian, Jianya (7402196526); Chen, Xia (57962186000); Zhang, Chenchen (56097543100); Guan, Chengran (56650600500)	57199412375; 58086485300; 57963069900; 58086587900; 57846358400; 57204789480; 57209911516; 58077832000; 24329443200; 7402196526; 57962186000; 56097543100; 56650600500	Beneficial effects of Lactobacillus rhamnosus hsryfm 1301 fermented milk on rats with nonalcoholic fatty liver disease	2023	Journal of Dairy Science	106	3		1533	1548	15	7	10.3168/jds.2022-22383	https://www.scopus.com/inward/record.uri?eid=2-s2.0-85147212937&doi=10.3168%2fjds.2022-22383&partnerID=40&md5=83991f2c050574869d72c1ec76c2ebc2	A growing stream of research suggests that probiotic fermented milk has a good effect on nonalcoholic fatty liver disease. This work aimed to study the beneficial effects of Lactobacillus rhamnosus hsryfm 1301 fermented milk (fermented milk) on rats with nonalcoholic fatty liver disease induced by a high-fat diet. The results showed that the body weight and the serum levels of total cholesterol, …	36710180	Article	Final	All Open Access; Gold Open Access	Scopus	2-s2.0-85147212937
Rani K.; Ali S.A.; Kaul G.; Behare P.V.	Rani, Kavita (57217678510); Ali, Syed Azmal (57191828154); Kaul, Gautam (7003998032); Behare, Pradip V. (25960576900)	57217678510; 57191828154; 7003998032; 25960576900	Protective effect of probiotic and prebiotic fermented milk containing Lactobacillus fermentum against obesity-induced hepatic steatosis and inflammation	2022	Journal of Food Biochemistry	46	12	e14509				8	10.1111/jfbc.14509	https://www.scopus.com/inward/record.uri?eid=2-s2.0-85141531719&doi=10.1111%2fjfbc.14509&partnerID=40&md5=78d108b999eb7b999133fc7388dbcca5	Obesity has reached epidemic proportions, with major economic and health implications. The complex pathophysiology of obesity explains the difficulty provided to health policy for its clinical management. Increasing data show that obesity and metabolic abnormalities are intimately connected to differences in consumption of probiotics, its relevance to gut microbiota activity and composition. The …	36334279	Article	Final		Scopus	2-s2.0-85141531719
Lan Y.-W.; Chen Y.-C.; Yen C.-C.; Chen H.-L.; Tung M.-C.; Fan H.-C.; Chen C.-M.	Lan, Ying-Wei (56463454900); Chen, Ying-Cheng (57209302823); Yen, Chih-Ching (8712820200); Chen, Hsiao-Ling (56107871100); Tung, Min-Che (55362230300); Fan, Hueng-Chuen (7402553706); Chen, Chuan-Mu (7501950775)	56463454900; 57209302823; 8712820200; 56107871100; 55362230300; 7402553706; 7501950775	Kefir peptides mitigate bleomycin-induced pulmonary fibrosis in mice through modulating oxidative stress, inflammation and gut microbiota	2024	Biomedicine and Pharmacotherapy	174		116431				7	10.1016/j.biopha.2024.116431	https://www.scopus.com/inward/record.uri?eid=2-s2.0-85188722870&doi=10.1016%2fj.biopha.2024.116431&partnerID=40&md5=4a2e4030af258651e4b8cf8208aae04b	Background: Idiopathic pulmonary fibrosis (IPF) is a progressive and life-threatening lung disease with high mortality rates. The limited availability of effective drugs for IPF treatment, coupled with concerns regarding adverse effects and restricted responsiveness, underscores the need for alternative approaches. Kefir peptides (KPs) have demonstrated antioxidative, anti-inflammatory, and antif…	38522238	Article	Final	All Open Access; Gold Open Access	Scopus	2-s2.0-85188722870
Wang Y.; Wang D.; Lv H.; Dong Q.; Li J.; Geng W.; Wang J.; Liu F.; Jia L.; Wang Y.	Wang, Yuanwang (57873347100); Wang, Dehua (57873347200); Lv, Houjiao (57874267200); Dong, Qinchen (57219058155); Li, Jiajia (58434452800); Geng, Weitao (36573453100); Wang, Jinju (35206917200); Liu, Fufeng (16029044800); Jia, Longgang (57194199420); Wang, Yanping (7601512395)	57873347100; 57873347200; 57874267200; 57219058155; 58434452800; 36573453100; 35206917200; 16029044800; 57194199420; 7601512395	Modulation of the Gut Microbiota and Glycometabolism by a Probiotic to Alleviate Amyloid Accumulation and Cognitive Impairments in AD Rats	2022	Molecular Nutrition and Food Research	66	19	2200265				30	10.1002/mnfr.202200265	https://www.scopus.com/inward/record.uri?eid=2-s2.0-85137238054&doi=10.1002%2fmnfr.202200265&partnerID=40&md5=89f069350057829b55d188ef36dddbc5	Scope: Regulating the gut microecology by probiotics is an efficient strategy to rational prevention and treatment of Alzheimer's disease (AD). However, there is currently a lack of well-known probiotic species in the protection against AD, and the involved mechanism has not been clearly interpreted. Methods and results: Herein, Lactobacillus plantarum MA2 (MA2), a functional probiotic isolated f…	35975737	Article	Final		Scopus	2-s2.0-85137238054
Zanardi K.R.; Grancieri M.; Silva C.W.; Trivillin L.O.; Viana M.L.; Costa A.G.V.; Costa N.M.B.	Zanardi, Keila Rodrigues (57907219600); Grancieri, Mariana (56062503200); Silva, Caroline Woelffel (57907612500); Trivillin, Leonardo Oliveira (57908007700); Viana, Mirelle Lomar (15752202800); Costa, André Gustavo Vasconcelos (57372697100); Costa, Neuza Maria Brunoro (7006118729)	57907219600; 56062503200; 57907612500; 57908007700; 15752202800; 57372697100; 7006118729	Functional effects of yacon (Smallanthus sonchifolius) and kefir on systemic inflammation, antioxidant activity, and intestinal microbiome in rats with induced colorectal cancer	2023	Food and Function	14	19		9000	9017	17	4	10.1039/d3fo02599c	https://www.scopus.com/inward/record.uri?eid=2-s2.0-85173013250&doi=10.1039%2fd3fo02599c&partnerID=40&md5=4bd4aca7e119269f9eff4fa0128ba1c3	Colorectal cancer (CRC) is one of the most common cancers with high morbidity and mortality. The modulation of intestinal health through the administration of pro- and prebiotics may be a viable alternative to reduce the risk of CRC. This study aimed to evaluate the functional effects of yacon and kefir, isolated or associated, in rats with colorectal cancer. Adult Wistar rats were divided into f…	37740322	Article	Final		Scopus	2-s2.0-85173013250
Borgonovi T.F.; Fugaban J.I.I.; Bucheli J.E.V.; Casarotti S.N.; Holzapfel W.H.; Todorov S.D.; Penna A.L.B.	Borgonovi, Taís Fernanda (57201188464); Fugaban, Joanna Ivy Irorita (57222139404); Bucheli, Jorge Enrique Vazquez (58488540800); Casarotti, Sabrina Neves (55247648200); Holzapfel, Wilhelm Heinrich (56000389700); Todorov, Svetoslav Dimitrov (7005217476); Penna, Ana Lucia Barretto (59717739600)	57201188464; 57222139404; 58488540800; 55247648200; 56000389700; 7005217476; 59717739600	Dual Role of Probiotic Lactic Acid Bacteria Cultures for Fermentation and Control Pathogenic Bacteria in Fruit-Enriched Fermented Milk	2024	Probiotics and Antimicrobial Proteins	16	5		1801	1816	15	1	10.1007/s12602-023-10135-w	https://www.scopus.com/inward/record.uri?eid=2-s2.0-85167818167&doi=10.1007%2fs12602-023-10135-w&partnerID=40&md5=8f59c1728c068d50c60065c017726e1d	The food industry has been developing new products with health benefits, extended shelf life, and without chemical preservation. Bacteriocin-producing lactic acid bacteria (LAB) strains have been evaluated for food fermentation to prevent contamination and increase shelf life. In this study, potentially probiotic LAB strains, Lactiplantibacillus (Lb.) plantarum ST8Sh, Lacticaseibacillus (Lb.) cas…	37572214	Article	Final		Scopus	2-s2.0-85167818167
Singh J.; Kaur H.; Kaur R.; Garg R.; Prasad R.; Assouguem A.; Kara M.; Bahhou J.	Singh, Jyoti (7404421556); Kaur, Harmandeep (58717951500); Kaur, Rajdeep (58648296600); Garg, Ritika (58647620000); Prasad, Rasane (55702085300); Assouguem, Amine (57224003059); Kara, Mohammed (57226716635); Bahhou, Jamila (6507221606)	7404421556; 58717951500; 58648296600; 58647620000; 55702085300; 57224003059; 57226716635; 6507221606	A Review on the Nutritional Value and Health Benefits of Different Parts of Grape (Vitis vinifera L.)	2023	Tropical Journal of Natural Product Research	7	9		3874	3880	6	7	10.26538/tjnpr/v7i9.3	https://www.scopus.com/inward/record.uri?eid=2-s2.0-85174157875&doi=10.26538%2ftjnpr%2fv7i9.3&partnerID=40&md5=82d3316d30e9fdac05839a537f3caa98	Grape, scientifically known as Vitis vinifera L. is one of the most popular fruits in the world. Grape seeds, skin, stems, and pomace are some of the by-products that winemaking industries obtain, which are collected in large quantities and often regarded as agricultural waste. Grape and its by-products are nutritionally rich in protein, fat and fatty acids. These are significant sources of vario…		Review	Final	All Open Access; Hybrid Gold Open Access	Scopus	2-s2.0-85174157875
Sellam A.; Zerrouki Y.; Dali M.; Maleb A.; Khalid I.; Hamdaoui N.; Hammouti B.; Meziane M.	Sellam, A. (58035590000); Zerrouki, Y. (59229494400); Dali, M. (59228772000); Maleb, A. (39061725300); Khalid, I. (59228772100); Hamdaoui, N. (58035806700); Hammouti, Belkheir (7004604370); Meziane, M. (58035275900)	58035590000; 59229494400; 59228772000; 39061725300; 59228772100; 58035806700; 7004604370; 58035275900	In Vitro Antioxidant Properties of Lactobacillus gasseri Isolated from Fermented Milk: Isolation and Preparation of Strains and Intracellular Cell-Free Extracts, Chemical Testing (Hydrogen Peroxide, Superoxide, Hydroxyl Radical, DPPH, Ferrous Ion Chelating, and Linoleic Acid Peroxidation)	2024	Indonesian Journal of Science and Technology	9	3		611	622	11	1	10.17509/ijost.v9i3.72186	https://www.scopus.com/inward/record.uri?eid=2-s2.0-85199290169&doi=10.17509%2fijost.v9i3.72186&partnerID=40&md5=79e8636954c125c3ac7eda60e73daebc	Among the most accepted hypotheses that can explain the causes of aging, we found the theory of free radicals in Lactobacillus gasseri strains. We did screen the antioxidative properties of Lactobacillus gasseri strains isolated from fermented milk. The results showed the most resistant strains against hydrogen peroxide with excellent superoxide anion radicals scavenging capacity. The results wer…		Article	Final	All Open Access; Gold Open Access	Scopus	2-s2.0-85199290169
Chang G.R.-L.; Cheng W.-Y.; Fan H.-C.; Chen H.-L.; Lan Y.-W.; Chen M.-S.; Yen C.-C.; Chen C.-M.	Chang, Gary Ro-Lin (57206860537); Cheng, Wei-Yuan (58196164500); Fan, Hueng-Chuen (7402553706); Chen, Hsiao-Ling (56107871100); Lan, Ying-Wei (56463454900); Chen, Ming-Shan (57201633203); Yen, Chih-Ching (8712820200); Chen, Chuan-Mu (7501950775)	57206860537; 58196164500; 7402553706; 56107871100; 56463454900; 57201633203; 8712820200; 7501950775	Kefir peptides attenuate atherosclerotic vascular calcification and osteoporosis in atherogenic diet-fed ApoE −/− knockout mice	2023	Frontiers in Cell and Developmental Biology	11		1158812				7	10.3389/fcell.2023.1158812	https://www.scopus.com/inward/record.uri?eid=2-s2.0-85153489890&doi=10.3389%2ffcell.2023.1158812&partnerID=40&md5=8b60c33581259383dfda014497b975bb	Aims: Vascular calcification (VC) and osteoporosis were previously considered two distinct diseases. However, current understanding indicates that they share common pathogenetic mechanisms. The available medicines for treating VC and osteoporosis are limited. We previously demonstrated that kefir peptides (KPs) alleviated atherosclerosis in high-fat diet (HFD)-induced apolipoprotein E knockout (A…		Article	Final	All Open Access; Gold Open Access; Green Open Access	Scopus	2-s2.0-85153489890
Finnegan D.; Tocmo R.; Loscher C.	Finnegan, Dearbhla (58532309300); Tocmo, Restituto (57220862707); Loscher, Christine (6602952353)	58532309300; 57220862707; 6602952353	Targeted Application of Functional Foods as Immune Fitness Boosters in the Defense against Viral Infection	2023	Nutrients	15	15	3371				6	10.3390/nu15153371	https://www.scopus.com/inward/record.uri?eid=2-s2.0-85167730344&doi=10.3390%2fnu15153371&partnerID=40&md5=83ef68eb220a9c13058ba201acb11c1a	In recent times, the emergence of viral infections, including the SARS-CoV-2 virus, the monkeypox virus, and, most recently, the Langya virus, has highlighted the devastating effects of viral infection on human life. There has been significant progress in the development of efficacious vaccines for the prevention and control of viruses; however, the high rates of viral mutation and transmission n…	37571308	Review	Final	All Open Access; Gold Open Access; Green Open Access	Scopus	2-s2.0-85167730344
Lao L.; Yang G.; Zhang A.; Liu L.; Guo Y.; Lian L.; Pan D.; Wu Z.	Lao, Lifeng (57565136100); Yang, Guo (57221458893); Zhang, Ao (57869103900); Liu, Lianliang (56941103700); Guo, Yuxing (24461838300); Lian, Liwei (57201353189); Pan, Daodong (7202084980); Wu, Zhen (56204320700)	57565136100; 57221458893; 57869103900; 56941103700; 24461838300; 57201353189; 7202084980; 56204320700	Anti-inflammation and gut microbiota regulation properties of fatty acids derived from fermented milk in mice with dextran sulfate sodium-induced colitis	2022	Journal of Dairy Science	105	10		7865	7877	12	12	10.3168/jds.2022-21877	https://www.scopus.com/inward/record.uri?eid=2-s2.0-85137040980&doi=10.3168%2fjds.2022-21877&partnerID=40&md5=14665b8b8f397b08fff6c0b53624218b	The by-products of milk fermentation by lactic acid bacteria provide potential health benefits to the balance of host intestinal microflora. In this study, the anti-inflammatory properties of fatty acids from monoculture-strain (Lactiplantibacillus plantarum A3) and multiple-strain (Streptococcus thermophilus, Lactobacillus bulgaricus, and L. plantarum A3 1:1:2) fermented milk were evaluated in a…	36055856	Article	Final	All Open Access; Gold Open Access	Scopus	2-s2.0-85137040980
Ottria R.; Xynomilakis O.; Casati S.; Ciuffreda P.	Ottria, Roberta (24484215800); Xynomilakis, Ornella (58533490800); Casati, Silvana (59675658100); Ciuffreda, Pierangela (7003330310)	24484215800; 58533490800; 59675658100; 7003330310	Pre- to Postbiotics: The Beneficial Roles of Pediatric Dysbiosis Associated with Inflammatory Bowel Diseases	2024	Microorganisms	12	8	1582				0	10.3390/microorganisms12081582	https://www.scopus.com/inward/record.uri?eid=2-s2.0-85202669409&doi=10.3390%2fmicroorganisms12081582&partnerID=40&md5=a6c8c724e7b4de3fb10f8aff2ef31991	Probiotics are “live microorganisms which, when administered in adequate amount, confer health benefits on the host”. They can be found in certain foods like yogurt and kefir and in dietary supplements. The introduction of bacterial derivatives has not only contributed to disease control but has also exhibited promising outcomes, such as improved survival rates, immune enhancement, and growth pro…		Review	Final	All Open Access; Gold Open Access; Green Open Access	Scopus	2-s2.0-85202669409
Joung J.Y.; Song J.G.; Lee B.; Kim H.W.; Oh N.S.	Joung, Jae Yeon (56053228300); Song, Jae Gwang (57192983528); Lee, Bomi (58700944200); Kim, Hyung Wook (58133249200); Oh, Nam Su (35068541900)	56053228300; 57192983528; 58700944200; 58133249200; 35068541900	Preventive effect of peptides derived from fermented milk on chronic stress-induced brain damage and intestinal dysfunction in mice	2023	Journal of Dairy Science	106	12		8287	8298	11	2	10.3168/jds.2023-23320	https://www.scopus.com/inward/record.uri?eid=2-s2.0-85180407963&doi=10.3168%2fjds.2023-23320&partnerID=40&md5=76d753f82f2e093bab39f5cbd152ac84	This study investigated the preventive effects of peptides derived from milk fermented with the probiotic strain Lactobacillus gasseri 505 (505) against stress-related brain damage and anxiety-like behavior. The peptides MKPWIQPKTKVIPYVRYL (Pep14) and VYQHQKAMKPWIQPKTKVIPYVRYL (Pep21), which exhibit high antioxidant and anti-inflammatory activities, were administered to stressed mice. The results…	37690713	Article	Final	All Open Access; Gold Open Access	Scopus	2-s2.0-85180407963
Shimamoto K.; Amamoto R.; Park S.; Suwa T.; Makino H.; Matsubara S.; Aoyagi Y.	Shimamoto, K. (57211004234); Amamoto, R. (57193345732); Park, S. (55717037700); Suwa, T. (57472052900); Makino, H. (37861524900); Matsubara, S. (36906071200); Aoyagi, Y. (56147588900)	57211004234; 57193345732; 55717037700; 57472052900; 37861524900; 36906071200; 56147588900	Effects of fermented milk intake and physical activity on the suppression of age-related decline in physical fitness among the elderly	2024	Beneficial Microbes	15	5		449	463	14	0	10.1163/18762891-BJA00025	https://www.scopus.com/inward/record.uri?eid=2-s2.0-85201875045&doi=10.1163%2f18762891-BJA00025&partnerID=40&md5=12ae48bb25d21e04a13993ed8d1b4057	Physical deterioration in the elderly can lead to disability and mortality. Although the intake of fermented milk has been recently attracting attention as a proposed measure to prevent physical weakness, studies and findings are limited. Here, we investigated the effect of intake of fermented milk products on suppression of age-related decline in physical fitness through a long-term epidemiologi…	39164009	Article	Final		Scopus	2-s2.0-85201875045
Gates E.J.; Bernath A.K.; Klegeris A.	Gates, Ellen J. (57211400035); Bernath, Anna K. (57553317000); Klegeris, Andis (6603700907)	57211400035; 57553317000; 6603700907	Modifying the diet and gut microbiota to prevent and manage neurodegenerative diseases	2022	Reviews in the Neurosciences	33	7		767	787	20	21	10.1515/revneuro-2021-0146	https://www.scopus.com/inward/record.uri?eid=2-s2.0-85127191370&doi=10.1515%2frevneuro-2021-0146&partnerID=40&md5=d409d6c920fa5ff5d6ad11224fc41c40	The global prevalence of Alzheimer's disease and Parkinson's disease is steadily increasing due to the aging population. The lack of effective drugs against these neurodegenerative disorders makes it imperative to identify new strategies for their prevention and treatment. Recent studies have revealed that harnessing the power of the gut microbiota through modification of diet may be a valuable a…	35304983	Article	Final	All Open Access; Bronze Open Access; Green Open Access	Scopus	2-s2.0-85127191370
Jiang J.; Li K.; Wang Y.; Wu Z.; Ma H.; Zheng S.; Li Z.	Jiang, Jiayan (58077556800); Li, Ke (56294228500); Wang, Yuanliang (46062623700); Wu, Zhongqin (57204798552); Ma, Huiqin (58180717300); Zheng, Shilin (57376403600); Li, Zongjun (14068857800)	58077556800; 56294228500; 46062623700; 57204798552; 58180717300; 57376403600; 14068857800	Screening, Identification and Physiological Characteristics of Lactobacillus rhamnosus M3 (1) against Intestinal Inflammation	2023	Foods	12	8	1628				6	10.3390/foods12081628	https://www.scopus.com/inward/record.uri?eid=2-s2.0-85156196531&doi=10.3390%2ffoods12081628&partnerID=40&md5=cf28350e27261e2d9f420e456c5afa97	The probiotic role of lactic acid bacteria (LAB) in regulating intestinal microbiota to promote human health has been widely reported. However, the types and quantities of probiotics used in practice are still limited. Therefore, isolating and screening LAB with potential probiotic functions from various habitats has become a hot topic. In this study, 104 strains of LAB were isolated from and ide…		Article	Final	All Open Access; Gold Open Access; Green Open Access	Scopus	2-s2.0-85156196531
Dentice Maidana S.; Ortiz Moyano R.; Elean M.; Imamura Y.; Albarracín L.; Namai F.; Suda Y.; Nishiyama K.; Villena J.; Kitazawa H.	Dentice Maidana, Stefania (57211627905); Ortiz Moyano, Ramiro (57204576787); Elean, Mariano (57195408442); Imamura, Yoshiya (58291586800); Albarracín, Leonardo (57192556139); Namai, Fu (57194747876); Suda, Yoshihito (51764641700); Nishiyama, Keita (55453286600); Villena, Julio (8513265400); Kitazawa, Haruki (7102597582)	57211627905; 57204576787; 57195408442; 58291586800; 57192556139; 57194747876; 51764641700; 55453286600; 8513265400; 7102597582	Modulation of the Toll-like Receptor 3-Mediated Intestinal Immune Response by Water Kefir	2024	Microbiology Research	15	3		1239	1250	11	2	10.3390/microbiolres15030083	https://www.scopus.com/inward/record.uri?eid=2-s2.0-85205236627&doi=10.3390%2fmicrobiolres15030083&partnerID=40&md5=c0f4cf916a940705d0f59546649c64b0	Kefir has been associated with beneficial effects on its host’s health. The previous works examining the impact of kefir on the immune system focused on milk kefir or the exopolysaccharides and bacterial strains derived from it, while water kefir has not been evaluated. Furthermore, studies have focused on kefir’s ability to modulate immune system hemostasis and exert anti-inflammatory effects, w…		Article	Final	All Open Access; Gold Open Access	Scopus	2-s2.0-85205236627
Albuquerque Pereira M.D.F.; Matias Albuini F.; Gouveia Peluzio M.D.C.	Albuquerque Pereira, Mariana De Fátima (57191622895); Matias Albuini, Fernanda (58808070700); Gouveia Peluzio, Maria Do Carmo (6508350228)	57191622895; 58808070700; 6508350228	Anti-inflammatory pathways of kefir in murine model: A systematic review	2024	Nutrition Reviews	82	2		210	227	17	8	10.1093/nutrit/nuad052	https://www.scopus.com/inward/record.uri?eid=2-s2.0-85182091179&doi=10.1093%2fnutrit%2fnuad052&partnerID=40&md5=debb7c136f3093e91cde7124db910d0a	Context: Kefir consumption has been associated with immune response modulation, antioxidant, and anti-inflammatory effects. Objective: The objective of this systematic review was to investigate the role of kefir against inflammation and the main response mechanisms involved in this process in a murine model. Data Sources: The searches were searched in the PubMed, Science Direct, and LILACS databa…	37203423	Review	Final		Scopus	2-s2.0-85182091179
Zhang X.; Luo Q.; Guan X.; Tang Y.; Chen X.; Deng J.; Fan J.	Zhang, Xiaofeng (57207317836); Luo, Qiuping (57735240300); Guan, Xiaoxian (57217064480); Tang, Yujun (57217064462); Chen, Xiaoli (57411435300); Deng, Jinlan (57411435400); Fan, Jianming (15831995000)	57207317836; 57735240300; 57217064480; 57217064462; 57411435300; 57411435400; 15831995000	Effects of fermented dairy products on inflammatory biomarkers: A meta-analysis	2023	Nutrition, Metabolism and Cardiovascular Diseases	33	3		471	482	11	5	10.1016/j.numecd.2022.12.014	https://www.scopus.com/inward/record.uri?eid=2-s2.0-85148480031&doi=10.1016%2fj.numecd.2022.12.014&partnerID=40&md5=06f4d0ee44c7ed1273830e25eafa06d1	Aim: Fermented dairy products (FDPs) are made from raw milk under the action of specific microorganisms by lactic acid bacteria fermentation or co-fermentation of lactic acid bacteria, bifidobacteria, and yeast. The aim of this study was to explore the effects of FDPs on inflammatory biomarkers. Data synthesis: A comprehensive search was conducted on four electronic databases, including PubMed, W…	36710113	Article	Final	All Open Access; Bronze Open Access	Scopus	2-s2.0-85148480031
Beltrá M.; Borrás F.; Ropero A.B.	Beltrá, Marta (15051474600); Borrás, Fernando (11739151200); Ropero, Ana B. (6507833457)	15051474600; 11739151200; 6507833457	Are Foods with Protein Claims Healthy? A Study of the Spanish Market	2024	Nutrients	16	24	4281				1	10.3390/nu16244281	https://www.scopus.com/inward/record.uri?eid=2-s2.0-85213450930&doi=10.3390%2fnu16244281&partnerID=40&md5=a2dde7aadeb42e909c90a4a5d1996a92	Background: Foods with protein claims (PCs) targeted at the general population are increasingly sought after by consumers because they think they are healthy. However, they may contain other nutrients that pose a health risk. Objectives: Therefore, the aim of this work was to carry out a comprehensive evaluation of foods with PC and compare them with those without these claims. Methods: The Spani…	39770902	Article	Final	All Open Access; Gold Open Access	Scopus	2-s2.0-85213450930
Suchitra A.; Alvarino; Darwin E.; Harun H.; Rivai M.I.; Sukma A.	Suchitra, Avit (57234861400); Alvarino (57824683300); Darwin, Eryati (57191344487); Harun, Harnavi (57216208517); Rivai, Muhammad Iqbal (57226520372); Sukma, Ade (54418000400)	57234861400; 57824683300; 57191344487; 57216208517; 57226520372; 54418000400	Lactococcus lactis D4 Decreases NF-κB and α-SMA in Rat Models of Obstructive Jaundice	2024	Indonesian Biomedical Journal	16	6		540	545	5	0	10.18585/inabj.v16i6.3384	https://www.scopus.com/inward/record.uri?eid=2-s2.0-85213008371&doi=10.18585%2finabj.v16i6.3384&partnerID=40&md5=70c5bafdbcd3e8280c45fb68ef0ff333	BACKGROUND: Obstructive jaundice, often due to choledocholithiasis or malignancies, leads to immune suppression, intestinal damage, and bacterial translocation, worsening outcomes. Some inflammatory mediators like nuclear factor kappa B (NF-κB), alpha-smooth muscle actin (α-SMA), and interleukin-6 (IL-6) are important in this process. Current treatments remain inadequate, highlighting the need fo…		Article	Final	All Open Access; Gold Open Access	Scopus	2-s2.0-85213008371
Bourrie B.C.T.; Forgie A.J.; Makarowski A.; Cotter P.D.; Richard C.; Willing B.P.	Bourrie, Benjamin C. T. (57189622570); Forgie, Andrew J. (57203241062); Makarowski, Alexander (57221419897); Cotter, Paul D. (7006716039); Richard, Caroline (56602310800); Willing, Benjamin P. (19639540600)	57189622570; 57203241062; 57221419897; 7006716039; 56602310800; 19639540600	Consumption of kefir made with traditional microorganisms resulted in greater improvements in LDL cholesterol and plasma markers of inflammation in males when compared to a commercial kefir: a randomized pilot study	2023	Applied Physiology, Nutrition and Metabolism	48	9		668	677	9	6	10.1139/apnm-2022-0463	https://www.scopus.com/inward/record.uri?eid=2-s2.0-85169503367&doi=10.1139%2fapnm-2022-0463&partnerID=40&md5=d92b7c50aee74e54c570c4a330db22c3	Kefir has long been associated with health benefits; however, recent evidence suggests that these benefits are dependent on the specific microbial composition of the kefir consumed. This study aimed to compare how consumption of a commercial kefir without traditional kefir organisms and a pitched kefir containing traditional organisms affected plasma lipid levels, glucose homeostasis, and markers…	37224566	Article	Final		Scopus	2-s2.0-85169503367
Chen H.-Y.; Chen Y.-T.; Li K.-Y.; Huang H.-W.; Lin Y.-C.; Chen M.-J.	Chen, Hsin-Yu (57946980300); Chen, Yung-Tsung (57188573486); Li, Kuan-Yi (57169127500); Huang, Hsiao-Wen (55585972500); Lin, Yu-Chun (56719901100); Chen, Ming-Ju (24330561000)	57946980300; 57188573486; 57169127500; 55585972500; 56719901100; 24330561000	A Heat-Killed Probiotic Mixture Regulates Immune T Cells Balance and IgE Production in House Dust Mite Extraction-Induced Atopic Dermatitis Mice	2022	Microorganisms	10	10	1881				2	10.3390/microorganisms10101881	https://www.scopus.com/inward/record.uri?eid=2-s2.0-85140901420&doi=10.3390%2fmicroorganisms10101881&partnerID=40&md5=5a96d0c2132cf7540893c0cff73d4b87	Atopic dermatitis (AD) is a chronic and relapsing inflammatory skin disease accompanied with severe itching and skin lesions. Current studies have demonstrated that probiotics can exert an immunomodulatory effect, improve epithelial barrier function, and normalize the composition of gut microbiota. Thus, the aim of this study was to investigate the effect of probiotics on the immune balance of AD…		Article	Final	All Open Access; Gold Open Access; Green Open Access	Scopus	2-s2.0-85140901420
Illikoud N.; do Carmo F.L.R.; Daniel N.; Jan G.; Gagnaire V.	Illikoud, Nassima (57200390645); do Carmo, Fillipe Luiz Rosa (57193681361); Daniel, Nathalie (58117362600); Jan, Gwénaël (57203414272); Gagnaire, Valérie (55893386400)	57200390645; 57193681361; 58117362600; 57203414272; 55893386400	Development of innovative fermented products by exploiting the diversity of immunomodulatory properties and fermentative activity of lactic and propionic acid bacteria	2023	Food Research International	166		112557				11	10.1016/j.foodres.2023.112557	https://www.scopus.com/inward/record.uri?eid=2-s2.0-85148905246&doi=10.1016%2fj.foodres.2023.112557&partnerID=40&md5=efa90b811f75aadabdbb4858fae45ea3	Many consumers nowadays demand plant-based milk analogs for reasons related to lifestyle, health, diet and sustainability. This has led to the increasing development of new products, fermented or not. The objective of the present study was to develop a plant-based fermented product (based on soy milk analog or on hemp milk analog), as well as mixes, using lactic acid bacteria (LAB) and propionic …	36914312	Article	Final	All Open Access; Hybrid Gold Open Access	Scopus	2-s2.0-85148905246
Hetherington M.M.; Thomas J.M.; McLeod C.J.	Hetherington, Marion M. (7004870681); Thomas, Jason M. (55367469600); McLeod, Chris J. (57212555362)	7004870681; 55367469600; 57212555362	“I see it very much as an end-of-life food” – Barriers to oral nutritional supplement adherence, views from healthy older adults	2024	Appetite	197		107327				2	10.1016/j.appet.2024.107327	https://www.scopus.com/inward/record.uri?eid=2-s2.0-85189522609&doi=10.1016%2fj.appet.2024.107327&partnerID=40&md5=8bbc955b2e49b09ef1585dee49aea626	Malnutrition affects approximately one quarter of UK adults aged 65 years and over. As the global demographic shift continues, malnutrition is expected to increase. Oral nutritional supplements (ONS) are used both to prevent and to treat malnutrition. However, their effectiveness is compromised by poor adherence, and it is not well understood what contributes to this. Therefore, the current resea…	38555018	Article	Final		Scopus	2-s2.0-85189522609
Karlsson M.; Becker W.; Cederholm T.E.; Byberg L.	Karlsson, Mikael (57651994500); Becker, Wulf (7402414195); Cederholm, Tommy E. (7004021618); Byberg, Liisa (57210179596)	57651994500; 7402414195; 7004021618; 57210179596	A posteriori dietary patterns in 71-year-old Swedish men and the prevalence of sarcopenia 16 years later	2022	British Journal of Nutrition	128	5		909	920	11	4	10.1017/S0007114521003901	https://www.scopus.com/inward/record.uri?eid=2-s2.0-85119356716&doi=10.1017%2fS0007114521003901&partnerID=40&md5=741b6a07d94658f1cf244f1ec8e6835a	The role of diet in sarcopenia is unclear, and results from studies using dietary patterns (DP) are inconsistent. We assessed how adherences to a posteriori DP are associated with the prevalence of sarcopenia and its components 16 years later. Four DP were defined in the Uppsala Longitudinal Study of Adult Men at baseline (n 1133, average age 71 years). Among 257 men with information at follow-up…	34585650	Article	Final	All Open Access; Green Open Access; Hybrid Gold Open Access	Scopus	2-s2.0-85119356716
Gao F.; Mu G.; Tuo Y.	Gao, Fei (57714029400); Mu, Guangqing (55576831300); Tuo, Yanfeng (35235267100)	57714029400; 55576831300; 35235267100	Lactiplantibacillus plantarum Y44 Complex Fermented Milk Regulates Lipid Metabolism in Mice Fed with High-Fat Diet by Modulating Gut Microbiota	2024	Journal of Agricultural and Food Chemistry	72	46		25767	25781	14	3	10.1021/acs.jafc.4c08671	https://www.scopus.com/inward/record.uri?eid=2-s2.0-85209767546&doi=10.1021%2facs.jafc.4c08671&partnerID=40&md5=990586bb662d0a7895ded7a88ab69617	The benefits of fermented milk containing Lactiplantibacillus plantarum (L. plantarum) Y44, known for its weight loss properties, remain unclear. For this, we evaluated the effects of the complex fermented milk (Y44-CFM), obtained through the cofermentation of cow’s milk and soybean milk with L. plantarum Y44 and traditional starters, on high-fat diet (HFD)-fed C57BL/6 mice. Our study found that …	39530424	Article	Final		Scopus	2-s2.0-85209767546
Kang E.Y.; Kim D.-Y.; Kim H.K.; Kim T.H.; Kim W.; Lei C.; Lee S.-G.; Gang G.; Shin M.; Kim J.-M.; Go G.-W.	Kang, Eun Young (57217249132); Kim, Do-Young (57217856806); Kim, Hyun Kyung (57203018909); Kim, Tae Hoon (58555848100); Kim, Wooki (55311668500); Lei, Cao (57214115989); Lee, Sang-gil (57202883496); Gang, Gyoungok (55936690600); Shin, Minhye (57208401604); Kim, Jun-Mo (57197706730); Go, Gwang-woong (54885944700)	57217249132; 57217856806; 57203018909; 58555848100; 55311668500; 57214115989; 57202883496; 55936690600; 57208401604; 57197706730; 54885944700	Modified Korean MIND Diet: A Nutritional Intervention for Improved Cognitive Function in Elderly Women through Mitochondrial Respiration, Inflammation Suppression, and Amino Acid Metabolism Regulation	2023	Molecular Nutrition and Food Research	67	20	2300329				3	10.1002/mnfr.202300329	https://www.scopus.com/inward/record.uri?eid=2-s2.0-85169162550&doi=10.1002%2fmnfr.202300329&partnerID=40&md5=4d2637761a9247033723b44c3991bc80	Scope: Mild cognitive impairment is associated with a high prevalence of dementia. The study examines the benefits of a modified Korean MIND (K-MIND) diet and explores biomarkers using multi-omics analysis. Methods and results: The K-MIND diet, tailored to the elderly Korean population, includes perilla oil, milk, or fermented milk, and avoids alcohol consumption. As a result, the K-MIND diet sig…	37650267	Article	Final		Scopus	2-s2.0-85169162550
Pyo Y.; Kwon K.H.; Jung Y.J.	Pyo, Yeonhee (59238398900); Kwon, Ki Han (57723534800); Jung, Yeon Ja (59238399000)	59238398900; 57723534800; 59238399000	Probiotic Functions in Fermented Foods: Anti-Viral, Immunomodulatory, and Anti-Cancer Benefits	2024	Foods	13	15	2386				6	10.3390/foods13152386	https://www.scopus.com/inward/record.uri?eid=2-s2.0-85200755847&doi=10.3390%2ffoods13152386&partnerID=40&md5=c6369d6cb0707147556882d5c91c01b1	Fermented foods can provide many benefits to our health. These foods are created by the action of microorganisms and help support our digestive health and immune system. Fermented foods include yogurt, kimchi, pickles, kefir, beer, wine, and more. Fermented foods contain probiotics, lactic acid bacteria (LAB), yeast, organic acids, ethanol, or antimicrobial compounds, which help balance the gut m…		Review	Final	All Open Access; Gold Open Access; Green Open Access	Scopus	2-s2.0-85200755847
Aydın F.; Aktepe Y.; Kahve H.İ.; Çakır İ.	Aydın, Furkan (57216562052); Aktepe, Yeşim (58203848500); Kahve, Halil İbrahim (57211913740); Çakır, İbrahim (57214411877)	57216562052; 58203848500; 57211913740; 57214411877	In Vitro Probiotic Characterization of Yeasts with their Postbiotics' Antioxidant Activity and Biofilm Inhibition Capacity	2024	Current Microbiology	81	11	364				2	10.1007/s00284-024-03881-9	https://www.scopus.com/inward/record.uri?eid=2-s2.0-85204302933&doi=10.1007%2fs00284-024-03881-9&partnerID=40&md5=2af3b253d02f3965c6ce47eb99382506	This study evaluated the in vitro probiotic potential and postbiotic properties of yeast strains isolated from traditional fermented foods, emphasizing antioxidant activity (AOA) and biofilm inhibition capacity (BIC). The yeasts were molecularly confirmed using start codon targeted polymorphisms as Kluyveromyces lactis (n = 17), Saccharomyces cerevisiae (n = 9), Pichia kudriavzevii (n = 6), P. fe…	39289306	Article	Final		Scopus	2-s2.0-85204302933
Das S.; Preethi B.; Kushwaha S.; Shrivastava R.	Das, Shreya (57256493500); Preethi, B. (59355855400); Kushwaha, Sapana (23019128700); Shrivastava, Richa (57208072405)	57256493500; 59355855400; 23019128700; 57208072405	Therapeutic strategies to modulate gut microbial health: Approaches for sarcopenia management	2024	Histology and Histopathology	39	11		1395	1425	30	4	10.14670/HH-18-730	https://www.scopus.com/inward/record.uri?eid=2-s2.0-85202605891&doi=10.14670%2fHH-18-730&partnerID=40&md5=9c49fa29303b379107bc5b63e7c50049	Sarcopenia is a progressive and generalized loss of skeletal muscle and functions associated with ageing with currently no definitive treatment. Alterations in gut microbial composition have emerged as a significant contributor to the pathophysiology of multiple diseases. Recently, its association with muscle health has pointed to its potential role in mediating sarcopenia. The current review foc…	38497338	Review	Final		Scopus	2-s2.0-85202605891
Uchida K.; Iida K.; Fujioka I.; Hachimura S.; Kaminuma O.	Uchida, Kenji (16305395500); Iida, Kenichi (58134428700); Fujioka, Ikumi (58135024400); Hachimura, Satoshi (7003574060); Kaminuma, Osamu (7003446874)	16305395500; 58134428700; 58135024400; 7003574060; 7003446874	Suppressive Effect of Lactococcus lactis subsp. cremoris YRC3780 on a Murine Model of Japanese Cedar Pollinosis	2022	Pathogens	11	11	1347				3	10.3390/pathogens11111347	https://www.scopus.com/inward/record.uri?eid=2-s2.0-85149627334&doi=10.3390%2fpathogens11111347&partnerID=40&md5=4b8fc9288d5116af3fae9bc3113e2f84	Accumulating evidence suggests that Lactococcus lactis subsp. cremoris YRC3780 isolated from kefir has the potential to alleviate allergic responses. Herein, we investigated the effect of YRC3780 on a murine model of Japanese cedar pollinosis (JCP). BALB/c mice immunized with cedar pollen extract (CPE) exhibited an increase in serum immunoglobulin E and developed nasal inflammatory responses incl…		Article	Final	All Open Access; Gold Open Access; Green Open Access	Scopus	2-s2.0-85149627334
Xue C.; Li M.; Luo M.; Zhang B.; Wang Y.	Xue, Cheng (59310460300); Li, Ming (59310749000); Luo, Min (59310899500); Zhang, Baoping (59311472300); Wang, Yifan (57221386454)	59310460300; 59310749000; 59310899500; 59311472300; 57221386454	Efficacy of Lacticaseibacillus paracasei fermented milk on a model of constipation induced by loperamide hydrochloride in BALB/c mice	2024	Journal of Food Science	89	10		6733	6744	11	1	10.1111/1750-3841.17338	https://www.scopus.com/inward/record.uri?eid=2-s2.0-85202945693&doi=10.1111%2f1750-3841.17338&partnerID=40&md5=261454c3438a2f4a25c7e49031b248d3	Currently, most studies focus on the functions of probiotic-fermented milk, whereas there are relatively few studies on the function of postbiotic-fermented milk in relieving constipation. In this study, we aimed to assess the modulation of constipation symptoms and its mechanism of action by different concentrations of Lacticaseibacillus paracasei-fermented milk as a postbiotic in a loperamide h…	39218813	Article	Final	All Open Access; Bronze Open Access	Scopus	2-s2.0-85202945693
SATO T.; MATSUDA T.; TAGAWA K.; SEGAWA S.	SATO, Taiki (58718741500); MATSUDA, Takahiro (56471132200); TAGAWA, Keisuke (57207315858); SEGAWA, Shuichi (58719651400)	58718741500; 56471132200; 57207315858; 58719651400	α-ketoglutarate produced by lactic acid bacteria inhibits hyaluronidase activity	2024	Bioscience of Microbiota, Food and Health	43	4		391	400	9	1	10.12938/BMFH.2024-017	https://www.scopus.com/inward/record.uri?eid=2-s2.0-85206913538&doi=10.12938%2fBMFH.2024-017&partnerID=40&md5=aec1cffc54a4600b0340e6ecf32b2424	In Japan, the growing interest in anti-aging skin care is associated with the unprecedented aging society. Skin aging can be attributed to various factors, including the activation of hyaluronidase enzyme in subcutaneous tissues exposed to ultraviolet radiation. This enzyme breaks down hyaluronic acid, leading to skin sagging. Therefore, hyaluronidase inhibitors can effectively prevent skin aging…		Article	Final	All Open Access; Gold Open Access; Green Open Access	Scopus	2-s2.0-85206913538
Illikoud N.; Mantel M.; Rolli-Derkinderen M.; Gagnaire V.; Jan G.	Illikoud, Nassima (57200390645); Mantel, Marine (57963066200); Rolli-Derkinderen, Malvyne (6603177125); Gagnaire, Valérie (55893386400); Jan, Gwénaël (57203414272)	57200390645; 57963066200; 6603177125; 55893386400; 57203414272	Dairy starters and fermented dairy products modulate gut mucosal immunity	2022	Immunology Letters	251-252			91	102	11	21	10.1016/j.imlet.2022.11.002	https://www.scopus.com/inward/record.uri?eid=2-s2.0-85141791455&doi=10.1016%2fj.imlet.2022.11.002&partnerID=40&md5=80c3f9d0f3d608ce12944eb5405c7a5e	The gut microbiota plays a crucial role in the regulation of mucosal immunity and of the function of the intestinal barrier. Dysbiosis is accordingly associated with rupture of mucosal immune homeostasis, leading to inflammatory intestinal diseases. In this context, probiotic bacteria, including a new generation of intestinal probiotics, can maintain intestinal homeostasis and promote health. Sur…	36334759	Article	Final	All Open Access; Green Open Access; Hybrid Gold Open Access	Scopus	2-s2.0-85141791455
Zhong H.; Wang L.; Jia F.; Yan Y.; Xiong F.; Hidayat K.; Li Y.	Zhong, Hao (57205354015); Wang, Lingmiao (58996852000); Jia, Fuhuai (57203725110); Yan, Yongqiu (56599436600); Xiong, Feifei (57989721800); Hidayat, Khemayanto (57189241331); Li, Yunhong (57192647297)	57205354015; 58996852000; 57203725110; 56599436600; 57989721800; 57189241331; 57192647297	Effect of Probiotic Fermented Milk Supplementation on Glucose and Lipid Metabolism Parameters and Inflammatory Markers in Patients with Type 2 Diabetes Mellitus: A Meta-Analysis of Randomized Controlled Trials	2024	Biology	13	8	641				2	10.3390/biology13080641	https://www.scopus.com/inward/record.uri?eid=2-s2.0-85202644104&doi=10.3390%2fbiology13080641&partnerID=40&md5=28e263e752b073801d7d72c715d7a9ba	Modulating gut microbiota composition through probiotic administration has been proposed as a novel therapy for type 2 diabetes mellitus (T2DM), and fermented milk is arguably the most common and ideal probiotic carrier. The present meta-analysis was performed to assess the effects of probiotic fermented milk supplementation on glucose and lipid metabolism parameters and inflammatory markers in p…		Review	Final	All Open Access; Gold Open Access	Scopus	2-s2.0-85202644104
Jin D.-X.; He J.-F.	Jin, Du-Xin (57203768386); He, Jun-Fang (57196548836)	57203768386; 57196548836	Inhibitory Effects of Antimicrobial Peptides from Lactobacillus casei HZ1 on Lipopolysaccharide-Induced RAW264.7 Macrophages Inflammation	2023	International Journal of Peptide Research and Therapeutics	29	1	10				0	10.1007/s10989-022-10484-0	https://www.scopus.com/inward/record.uri?eid=2-s2.0-85143719326&doi=10.1007%2fs10989-022-10484-0&partnerID=40&md5=e9d04679c8024a8d4b965d4cd64c2f5a	Antimicrobial peptides (AMPs) have been found to be effective in neutralizing lipopolysaccharide (LPS) due to their cationic characteristics. LHH1 and LGH2 are two AMPs that we previously identified from the genome of Lactobacillus casei HZ1, which is originated from Chinese traditional fermented milk. In present study, the anti-inflammatory capacity of the two AMPs was investigated via a LPS-ind…		Article	Final		Scopus	2-s2.0-85143719326
Talib N.; Mohamad N.E.; Yeap S.K.; Ho C.L.; Masarudin M.J.; Abd-Aziz S.; Izham M.N.M.; Kumar M.R.; Hussin Y.; Alitheen N.B.	Talib, Noorshafadzilah (57210164169); Mohamad, Nurul Elyani (55734732500); Yeap, Swee Keong (57195622545); Ho, Chai Ling (7404653195); Masarudin, Mas Jaffri (25936485900); Abd-Aziz, Suraini (6602238162); Izham, Mira Nadiah Mohd (57211280590); Kumar, Muganti Rajah (57224402818); Hussin, Yazmin (57200277928); Alitheen, Noorjahan Banu (6507763021)	57210164169; 55734732500; 57195622545; 7404653195; 25936485900; 6602238162; 57211280590; 57224402818; 57200277928; 6507763021	Anti-Diabetic Effect of Lactobacillus Paracasei Isolated from Malaysian Water Kefir Grains	2024	Probiotics and Antimicrobial Proteins	16	6		2161	2180	19	5	10.1007/s12602-023-10159-2	https://www.scopus.com/inward/record.uri?eid=2-s2.0-85172870210&doi=10.1007%2fs12602-023-10159-2&partnerID=40&md5=757b235cd387f3dafb3a9636672f52ff	The prevalence of type 2 diabetes mellitus (T2DM) is alarming because it is always linked to the increase in chronic diseases, mortality, and socioeconomic burden. Water kefir has a wide range of functional and probiotic characteristics attributed to the microorganisms present in the kefir grains. The present study aims to evaluate the in vivo anti-diabetic potential of the isolated Lactobacillus…	37755545	Article	Final		Scopus	2-s2.0-85172870210
Aprea G.; Del Matto I.; Tucci P.; Marino L.; Scattolini S.; Rossi F.	Aprea, Giuseppe (56370618900); Del Matto, Ilaria (57204157973); Tucci, Patrizia (57203410596); Marino, Lucio (56262961800); Scattolini, Silvia (36440362800); Rossi, Franca (55532108800)	56370618900; 57204157973; 57203410596; 56262961800; 36440362800; 55532108800	In Vivo Functional Properties of Dairy Bacteria	2023	Microorganisms	11	7	1787				11	10.3390/microorganisms11071787	https://www.scopus.com/inward/record.uri?eid=2-s2.0-85166198464&doi=10.3390%2fmicroorganisms11071787&partnerID=40&md5=03497a67b0aa79f8b0b62ea322086d77	This literature review aimed to collect investigations on the in vivo evidence for bacteria associated with fermented dairy foods to behave as probiotics with beneficial effects in the prevention and treatment of various diseases. All main bacterial groups commonly present in high numbers in fermented milks or cheeses were taken into account, namely starter lactic acid bacteria (SLAB) Lactobacill…		Review	Final	All Open Access; Gold Open Access; Green Open Access	Scopus	2-s2.0-85166198464
Tian R.; Yu Z.; Yu L.; Tian F.; Zhao J.; Zhang H.; Chen W.; Zhai Q.	Tian, Ruocen (57834626300); Yu, Zhiming (57205095606); Yu, Leilei (56510578800); Tian, Fengwei (19337981000); Zhao, Jianxin (59565329800); Zhang, Hao (57205517057); Chen, Wei (55613230694); Zhai, Qixiao (55241436100)	57834626300; 57205095606; 56510578800; 19337981000; 59565329800; 57205517057; 55613230694; 55241436100	Effects of Bifidobacterium longum CCFM5871 as an adjunct starter culture on the production of fermented milk	2022	Food Bioscience	50		102167				9	10.1016/j.fbio.2022.102167	https://www.scopus.com/inward/record.uri?eid=2-s2.0-85142153001&doi=10.1016%2fj.fbio.2022.102167&partnerID=40&md5=74e4374aaeba02e4457963de0d1f0238	Bifidobacterium has been widely studied for its probiotic properties. In our previous study, Bifidobacterium longum CCFM5871 (CCFM5871) showed potential to relieve inflammation and constipation. In current study, we investigated the application of CCFM5871 as an adjunct starter culture for the production of fermented milk. First, genome analysis indicated that CCFM5871 possess various carbohydrat…		Article	Final		Scopus	2-s2.0-85142153001
Sharma R.; Kapila R.; Dass G.; Kapila S.	Sharma, Rohit (57212897458); Kapila, Rajeev (7003788183); Dass, Gulshan (55933581300); Kapila, Suman (14522552200)	57212897458; 7003788183; 55933581300; 14522552200	Retraction note: Improvement in Th1/Th2 immune homeostasis, antioxidative status and resistance to pathogenic E. coli on consumption of probiotic Lactobacillus rhamnosus fermented milk in aging mice (AGE, (2014), 36, 4, (9686), 10.1007/s11357-014-9686-4)	2024	GeroScience							0	10.1007/s11357-024-01385-9	https://www.scopus.com/inward/record.uri?eid=2-s2.0-85207270344&doi=10.1007%2fs11357-024-01385-9&partnerID=40&md5=57f951d53fe2eb9ebc1f99cf463c62b1	The Editors-in-Chief have retracted this article, published in AGE (now GeroScience), due to extensive text similarity between this and the authors’ another article [1] that was submitted and published within a similar time frame. Additionally, Fig. 5g in this article and Fig. 6b in [1] appear to originate from serial sections of the same sample, but are indicated to represent mice fed different …	39414651	Erratum	Article in press	All Open Access; Hybrid Gold Open Access	Scopus	2-s2.0-85207270344
Chen W.; Wang J.; Du L.; Chen J.; Zheng Q.; Li P.; Du B.; Fang X.; Liao Z.	Chen, Weizhe (57550787600); Wang, Jie (56461468300); Du, Liyu (57322278200); Chen, Junjie (57369777000); Zheng, Qikai (57831481000); Li, Pan (57322044300); Du, Bing (57204282940); Fang, Xiang (49361554300); Liao, Zhenlin (35107597800)	57550787600; 56461468300; 57322278200; 57369777000; 57831481000; 57322044300; 57204282940; 49361554300; 35107597800	Kefir microbiota and metabolites stimulate intestinal mucosal immunity and its early development	2024	Critical Reviews in Food Science and Nutrition	64	5		1371	1384	13	13	10.1080/10408398.2022.2115975	https://www.scopus.com/inward/record.uri?eid=2-s2.0-85137056064&doi=10.1080%2f10408398.2022.2115975&partnerID=40&md5=6fab2f4c3d96baf59ede72d87d628134	Kefir consists of a large number of probiotics, which can regulate or shape the balance of intestinal microbiota, and enhance the host's immune response. Kefir microbiota can shape the mucosal immunity of the body through SCFAs, EPS, polypeptides, lactic acid, and other metabolites and microbial antigens themselves, and this shaping may have time windows and specific pathways. Kefir can regulate …	36039934	Review	Final		Scopus	2-s2.0-85137056064
Frangiamone M.; Lozano M.; Cimbalo A.; Lazaro A.; Font G.; Manyes L.	Frangiamone, Massimo (57222477532); Lozano, Manuel (57194349265); Cimbalo, Alessandra (57210573476); Lazaro, Alvaro (58526061300); Font, Guillermina (7006104567); Manyes, Lara (36465287000)	57222477532; 57194349265; 57210573476; 58526061300; 7006104567; 36465287000	The Protective Effect of Pumpkin and Fermented Whey Mixture against AFB1 and OTA Immune Toxicity In Vitro. A Transcriptomic Approach	2023	Molecular Nutrition and Food Research	67	19	2200902				9	10.1002/mnfr.202200902	https://www.scopus.com/inward/record.uri?eid=2-s2.0-85166972291&doi=10.1002%2fmnfr.202200902&partnerID=40&md5=e0c673a1af3199910e24984901f3a1a2	Scope: The aim of the study is to investigate in Jurkat cells the possible beneficial effect of pumpkin (P) and fermented milk whey (FW) mixture against aflatoxin B1 (AFB1) and ochratoxin A (OTA) induced alterations in gene expression profile. Methods and results: Human T cells are exposed for 7 days to digested bread extracts containing P-FW mixture along with AFB1 and OTA, individually and in c…		Article	Final	All Open Access; Hybrid Gold Open Access	Scopus	2-s2.0-85166972291
Jamka M.; Chrobot M.; Jaworska N.; Brylak J.; Makarewicz-Bukowska A.; Popek J.; Janicka A.; Walkowiak J.	Jamka, Małgorzata (56671424500); Chrobot, Maria (58618042400); Jaworska, Natalia (58617222600); Brylak, Jan (57357314700); Makarewicz-Bukowska, Aleksandra (57980239800); Popek, Joanna (58931989100); Janicka, Adrianna (58616405600); Walkowiak, Jarosław (55748976400)	56671424500; 58618042400; 58617222600; 57357314700; 57980239800; 58931989100; 58616405600; 55748976400	Comparison of Eating Habits, Body Composition and Densitometric Parameters between Subjects with Normal Cognitive Function and Mild Cognitive Impairment: An Observational Study	2024	Nutrients	16	5	644				1	10.3390/nu16050644	https://www.scopus.com/inward/record.uri?eid=2-s2.0-85187441610&doi=10.3390%2fnu16050644&partnerID=40&md5=4c33d5a9a33d5562a28e91ee5276cc66	The role of nutrition in the ageing process of the brain is pivotal. Therefore, the study aimed to compare eating habits, body composition and densitometric parameters between subjects with normal cognitive function (NCF) and mild cognitive impairment (MCI). A total of 95 subjects with NCF (74% of women) and 95 individuals with MCI (77% of women) aged 50–70 years were studied. Densitometric param…		Article	Final	All Open Access; Gold Open Access; Green Open Access	Scopus	2-s2.0-85187441610
Albuquerque Pereira M.d.F.; Morais de Ávila L.G.; dos Santos Cruz B.C.; Almeida L.F.; Macedo Simões J.; Campos Silva B.; Pereira Aguilar A.; de Oliveira L.L.; Vilela Gonçalves R.; Ribon A.d.O.B.; Mendes T.A.d.O.; Gouveia Peluzio M.d.C.	Albuquerque Pereira, Mariana de Fátima (57191622895); Morais de Ávila, Larissa Gabriela (57205884499); dos Santos Cruz, Bruna Cristina (57218852966); Almeida, Lucas Filipe (57226770007); Macedo Simões, Jordana (58416435300); Campos Silva, Bruno (58176586300); Pereira Aguilar, Ananda (57210263978); de Oliveira, Leandro Licursi (59662842700); Vilela Gonçalves, Reggiani (36835275400); Ribon, Andréa …	57191622895; 57205884499; 57218852966; 57226770007; 58416435300; 58176586300; 57210263978; 59662842700; 36835275400; 6603321423; 55353887700; 59138433100	Daily intake of household-produced milk kefir on Salmonella Typhimurium infection in C57BL/6 mice: mortality, microbiota modulation, and immunological implications	2024	Journal of Applied Microbiology	135	11	lxae249				0	10.1093/jambio/lxae249	https://www.scopus.com/inward/record.uri?eid=2-s2.0-85210998854&doi=10.1093%2fjambio%2flxae249&partnerID=40&md5=7387a89748b9c3b73931eb267baf635f	Aims. Salmonellosis, a major global cause of diarrheal diseases, significantly impacts the intestinal microbiome. Probiotic-rich beverages, such as kefir, are increasingly utilized as alternative health-promoting beverages associated with various microbiota benefits. This study investigated the repercussions of daily consumption of household-produced milk kefir on Salmonella enterica serovar Typh…	39317667	Article	Final		Scopus	2-s2.0-85210998854
Kim D.H.; Jeong C.H.; Han S.G.; Jung H.S.; Han S.G.	Kim, Do Hyun (57211851429); Jeong, Chang Hee (57193209076); Han, Seo Gu (57385288000); Jung, Hyun Su (57372861200); Han, Sung Gu (8649288200)	57211851429; 57193209076; 57385288000; 57372861200; 8649288200	Stevia extract enhances the fermentation and functional properties of fermented milk in human colon epithelial cells	2023	Food Bioscience	53		102747				1	10.1016/j.fbio.2023.102747	https://www.scopus.com/inward/record.uri?eid=2-s2.0-85160410688&doi=10.1016%2fj.fbio.2023.102747&partnerID=40&md5=9c05b7b5f98b10040e398b8089de689f	Yogurt or fermented milk (FM) stimulates the production of mucin in the colon epithelium, which helps protect against pathogens. Stevia is a natural sweetener containing functional compound, stevioside. In the present study, we aimed to investigate the effect of stevia leaves extract (ST) on FM and the health effect of ST-added FM on human colon cells. Thus, we investigated the impact of the extr…		Article	Final		Scopus	2-s2.0-85160410688
Aktas A.B.	Aktas, Ayse Burcu (56033049200)	56033049200	Prebiotics, probiotics, and allergy	2024	Current Approaches to Allergic Diseases				417	429	12	0		https://www.scopus.com/inward/record.uri?eid=2-s2.0-85196960097&partnerID=40&md5=a4d0cf685a006a8a8f1daee12f58a620	Probiotics consist of living microorganisms that provide positive health benefits to the host when consumed in sufficient amounts. They are commonly existed in fermented foods, such as yogurt, kefir, and sauerkraut, and can also be taken as supplements. Probiotics have been shown to help regulate the immune system and reduce inflammation, which are both important factors in the prevention of alle…		Book chapter	Final		Scopus	2-s2.0-85196960097
de Jesus L.C.L.; Freitas A.D.S.; Dutra J.D.C.F.; Campos G.M.; Américo M.F.; Laguna J.G.; Dornelas E.G.; Carvalho R.D.D.O.; Vital K.D.; Fernandes S.O.A.; Cardoso V.N.; de Oliveira J.S.; de Oliveira M.F.A.; Faria A.M.C.; Ferreira E.; Souza R.D.O.; Martins F.S.; Barroso F.A.L.; Azevedo V.	de Jesus, Luís Cláudio Lima (57190189030); Freitas, Andria dos Santos (57221258185); Dutra, Joyce da Cruz Ferraz (57212155011); Campos, Gabriela Munis (57385944300); Américo, Monique Ferrary (57412750300); Laguna, Juliana Guimarães (55839497800); Dornelas, Evandro Gonçalves (58992715100); Carvalho, Rodrigo Dias de Oliveira (55599356700); Vital, Kátia Duarte (57204763766); Fernandes, Simone Odília…	57190189030; 57221258185; 57212155011; 57385944300; 57412750300; 55839497800; 58992715100; 55599356700; 57204763766; 53263686300; 7006453748; 7202452241; 58992715200; 8858827600; 15768671600; 57242057300; 57216004873; 57218615257; 57215010765	Lactobacillus delbrueckii CIDCA 133 fermented milk modulates inflammation and gut microbiota to alleviate acute colitis	2024	Food Research International	186		114322				5	10.1016/j.foodres.2024.114322	https://www.scopus.com/inward/record.uri?eid=2-s2.0-85190765102&doi=10.1016%2fj.foodres.2024.114322&partnerID=40&md5=f81fee10e528b085f99a78071cb14862	Lactobacillus delbrueckii subsp. lactis CIDCA 133 is a health-promoting bacterium that can alleviate gut inflammation and improve the epithelial barrier in a mouse model of mucositis. Despite these beneficial effects, the protective potential of this strain in other inflammation models, such as inflammatory bowel disease, remains unexplored. Herein, we examined for the first time the efficacy of …	38729712	Article	Final		Scopus	2-s2.0-85190765102
Xie Y.; Li M.; Zhang S.	Xie, Yujia (57749922900); Li, Mingyi (57749788200); Zhang, Shaohui (44161518400)	57749922900; 57749788200; 44161518400	Identification of peptides from protease-fermented milk protein and immunomodulatory effect in vivo against lipopolysaccharide-induced inflammation	2022	International Journal of Food Science and Technology	57	10		6503	6511	8	0	10.1111/ijfs.15989	https://www.scopus.com/inward/record.uri?eid=2-s2.0-85135533394&doi=10.1111%2fijfs.15989&partnerID=40&md5=46108ce57911a0b507f6179b25105519	Food-derived peptides exhibit potential immunomodulatory effects and become popular functional ingredients in food industry. However, the in vivo effect varies from in vitro while the optimal utilisation content remains unclear. This study aimed to identify novel peptides from protease-facilitated fermentation, to evaluate their immunomodulatory effect and effect-dose relationship in vivo. Totall…		Article	Final		Scopus	2-s2.0-85135533394
Gu Q.; Chen Z.; Liu N.; Xia C.; Zhou Q.; Li P.	Gu, Qing (27167667200); Chen, Ziqi (57674087500); Liu, Nana (57200504696); Xia, Chenlan (58174321300); Zhou, Qingqing (57190491973); Li, Ping (56610961600)	27167667200; 57674087500; 57200504696; 58174321300; 57190491973; 56610961600	Lactiplantibacillus plantarum ZJ316–fermented milk ameliorates dextran sulfate sodium–induced chronic colitis by improving the inflammatory response and regulating intestinal microbiota	2023	Journal of Dairy Science	106	11		7352	7366	14	9	10.3168/jds.2023-23251	https://www.scopus.com/inward/record.uri?eid=2-s2.0-85160084445&doi=10.3168%2fjds.2023-23251&partnerID=40&md5=fff2ffc8b0855c4f45786e5f9600d599	The pathogenesis of inflammatory bowel disease may be related to local inflammatory damage and disturbances in intestinal microecology. Probiotic therapy is a safe and effective therapeutic approach. Considering that fermented milk is accepted and enjoyed by many people as a daily dietary intervention strategy, its potential to alleviate dextran sulfate sodium (DSS)–induced chronic colitis in mic…		Article	Final	All Open Access; Gold Open Access	Scopus	2-s2.0-85160084445
Musazadeh V.; Zarezadeh M.; Ghalichi F.; Ahrabi S.S.; Jamilian P.; Jamilian P.; Ghoreishi Z.	Musazadeh, Vali (57244144200); Zarezadeh, Meysam (57201634159); Ghalichi, Faezeh (57189641461); Ahrabi, Sana Sedgh (57739147800); Jamilian, Parmida (57474879400); Jamilian, Parsa (57210162885); Ghoreishi, Zohreh (20433691800)	57244144200; 57201634159; 57189641461; 57739147800; 57474879400; 57210162885; 20433691800	Anti-obesity properties of probiotics; a considerable medical nutrition intervention: Findings from an umbrella meta-analysis	2022	European Journal of Pharmacology	928		175069				23	10.1016/j.ejphar.2022.175069	https://www.scopus.com/inward/record.uri?eid=2-s2.0-85133244873&doi=10.1016%2fj.ejphar.2022.175069&partnerID=40&md5=a09b8fc3f761066302f61d233ae8db04	Although several studies have indicated that consumption of probiotics is effective in the treatment of obesity, the results in this regard have yielded controversial findings. The current umbrella meta-analysis was performed to evaluate the effects of probiotics supplementation on obesity indices in adults. Scopus, PubMed, Web of Science, Embase and Google Scholar were searched for relevant stud…	35659967	Review	Final		Scopus	2-s2.0-85133244873
Liu Y.; Bu Y.; Cao J.; Liu Y.; Zhang T.; Hao L.; Yi H.	Liu, Yisuo (57457919800); Bu, Yushan (57204331390); Cao, Jiayuan (57807283700); Liu, Yinxue (57221943775); Zhang, Tai (58059328100); Hao, Linlin (58931539900); Yi, Huaxi (57211739861)	57457919800; 57204331390; 57807283700; 57221943775; 58059328100; 58931539900; 57211739861	Effect of Fermented Milk Supplemented with Nisin or Plantaricin Q7 on Inflammatory Factors and Gut Microbiota in Mice	2024	Nutrients	16	5	680				4	10.3390/nu16050680	https://www.scopus.com/inward/record.uri?eid=2-s2.0-85187426360&doi=10.3390%2fnu16050680&partnerID=40&md5=873bda2bc9abeb85cce8f56684db56f4	Lactic-acid-bacteria-derived bacteriocins are used as food biological preservatives widely. Little information is available on the impact of bacteriocin intake with food on gut microbiota in vivo. In this study, the effects of fermented milk supplemented with nisin (FM-nisin) or plantaricin Q7 (FM-Q7) from Lactiplantibacillus plantarum Q7 on inflammatory factors and the gut microbiota of mice wer…	38474811	Article	Final	All Open Access; Gold Open Access; Green Open Access	Scopus	2-s2.0-85187426360
He W.; Song H.; Yang Z.; Zhao S.; Min J.; Jiang Y.	He, Wei (58177212000); Song, He (58176789400); Yang, Zibiao (57225190407); Zhao, Shiwei (58177104600); Min, Juan (58724747000); Jiang, Yan (57199497163)	58177212000; 58176789400; 57225190407; 58177104600; 58724747000; 57199497163	Beneficial effect of GABA-rich fermented milk whey on nervous system and intestinal microenvironment of aging mice induced by D-galactose	2024	Microbiological Research	278		127547				8	10.1016/j.micres.2023.127547	https://www.scopus.com/inward/record.uri?eid=2-s2.0-85177985798&doi=10.1016%2fj.micres.2023.127547&partnerID=40&md5=268a65d509e21bc854c9916681137525	This study aims to investigate the protective effect of a freeze-dried powder prepared from a fermentation milk whey containing a high-yield GABA strain (FDH-GABA) against D-galactose-induced brain injury and gut microbiota imbalances in mice by probing changes to the PI3K/AKT/mTOR signaling pathway. A prematurely aged mouse model was established by performing the subcutaneous injection of D-gala…	37976737	Article	Final	All Open Access; Bronze Open Access	Scopus	2-s2.0-85177985798
Schlienger J.-L.	Schlienger, Jean-Louis (56269367600)	56269367600	History of the microbiota, determinant of metabolic diseases; [Histoire du microbiote, déterminant des maladies métaboliques]	2024	Medecine des Maladies Metaboliques	18	2		162	169	7	1	10.1016/j.mmm.2023.09.003	https://www.scopus.com/inward/record.uri?eid=2-s2.0-85171669879&doi=10.1016%2fj.mmm.2023.09.003&partnerID=40&md5=3f7d829a7bfc1a41c930708f5006a46c	Following the first observations of intestinal microorganisms by Antonie van Leeuwenhoek, Theodor Escherich consolidated the study of the human intestinal flora, two centuries later. In 1900, Henry Tissier administered probiotic bacteria to children to improve gastrointestinal conditions and postulated that some microorganisms may be healthy. A few years later, Ilya Ilitch Metchnikov popularized …		Article	Final		Scopus	2-s2.0-85171669879
Çıtar Dazıroğlu M.E.; Acar Tek N.; Cevher Akdulum M.F.; Yılmaz C.; Yalınay A.M.	Çıtar Dazıroğlu, Merve Esra (57224369543); Acar Tek, Nilüfer (53878598600); Cevher Akdulum, Münire Funda (57225099101); Yılmaz, Canan (57224227288); Yalınay, Ayşe Meltem (59130899800)	57224369543; 53878598600; 57225099101; 57224227288; 59130899800	Effects of kefir consumption on gut microbiota and health outcomes in women with polycystic ovary syndrome	2024	Food Science and Nutrition	12	8		5632	5646	14	2	10.1002/fsn3.4212	https://www.scopus.com/inward/record.uri?eid=2-s2.0-85193406498&doi=10.1002%2ffsn3.4212&partnerID=40&md5=c15d281fd353074eb33af8e2b77f9dcd	Polycystic Ovary Syndrome (PCOS), which is common among women of reproductive age, is characterized by low-grade chronic inflammation and is associated with several health problems and dysbiosis. Kefir has been shown to have many beneficial health effects; however, its effect on PCOS is unknown. This study aimed to examine the effect of kefir on the intestinal microbiota and health outcomes in PC…		Article	Final	All Open Access; Green Open Access; Hybrid Gold Open Access	Scopus	2-s2.0-85193406498
Talib N.; Mohamad N.E.; Ho C.L.; Masarudin M.J.; Alitheen N.B.	Talib, Noorshafadzilah (57210164169); Mohamad, Nurul Elyani (55734732500); Ho, Chai Ling (7404653195); Masarudin, Mas Jaffri (25936485900); Alitheen, Noorjahan Banu (6507763021)	57210164169; 55734732500; 7404653195; 25936485900; 6507763021	Modulatory Effects of Isolated Lactobacillus paracasei from Malaysian Water Kefir Grains on the Intestinal Barrier and Gut Microbiota in Diabetic Mice	2024	Probiotics and Antimicrobial Proteins							1	10.1007/s12602-024-10367-4	https://www.scopus.com/inward/record.uri?eid=2-s2.0-85204640860&doi=10.1007%2fs12602-024-10367-4&partnerID=40&md5=343cdbd75e5f02b63161ca5b901527f2	Type 2 diabetes (T2DM) is one of the four major types of non-communicable diseases that have become a global health concern. Water kefir is a product of a brown sugar solution fermented with kefir grains which comprises around 30 microbial species in its grains. Water kefir possesses a wide range of health benefits, including anti-hyperlipidemic effects, and reduces hypertension and blood glucose…		Article	Article in press		Scopus	2-s2.0-85204640860
Aslan E.; Sadi G.; Guzel H.; Karaca C.; Korkmaz O.A.; Pektas M.K.; Celegen M.; Aladag T.; Oncu S.; Pektas M.B.	Aslan, Esra (57162842100); Sadi, Gökhan (22958725000); Guzel, Hilal (55806625500); Karaca, Cigdem (57219906130); Korkmaz, Omer A. (57209273865); Pektas, Mine K. (22934931100); Celegen, Mehmet (55627698800); Aladag, Tugce (57223030240); Oncu, Seyma (57200643109); Pektas, Mehmet B. (35774515000)	57162842100; 22958725000; 55806625500; 57219906130; 57209273865; 22934931100; 55627698800; 57223030240; 57200643109; 35774515000	Kefir Prevents Adipose Tissue Growth Through the Induction of Apoptotic Elements in High-Fructose Corn Syrup-Fed Rats	2023	Polish Journal of Food and Nutrition Sciences	73	2		120	129	9	0	10.31883/pjfns/162710	https://www.scopus.com/inward/record.uri?eid=2-s2.0-85164353625&doi=10.31883%2fpjfns%2f162710&partnerID=40&md5=204b7cd4c064aa376b422af475db9547	Consumption of high-fructose corn syrup (HFCS) in the diet is a causal factor in the development of abdominal obesity; however, the molecular mechanism behind this association is still up for debate. This study evaluated the metabolic disturbances that are caused by HFCS on adipose tissue as well as the possibility of kefir as a therapy to prevent these metabolic disturbances. Male Wistar rats we…		Article	Final	All Open Access; Gold Open Access	Scopus	2-s2.0-85164353625
Niu Y.; Zhao T.; Liu Z.; Li D.; Wen D.; Li B.; Huang X.	Niu, Yuanlin (58305461600); Zhao, Tingting (58344498900); Liu, Zhenjiang (57936357700); Li, Diantong (58246785100); Wen, Dongxu (57935939900); Li, Bin (59417904100); Huang, Xiaodan (36443596300)	58305461600; 58344498900; 57936357700; 58246785100; 57935939900; 59417904100; 36443596300	Brassica rapa L. crude polysaccharide meditated synbiotic fermented whey beverage ameliorates hypobaric hypoxia induced intestinal damage	2024	Food and Function	15	24		11975	11989	14	0	10.1039/d4fo04667f	https://www.scopus.com/inward/record.uri?eid=2-s2.0-85209709205&doi=10.1039%2fd4fo04667f&partnerID=40&md5=e9b08dadb635ef49ae16c9e9f8e4d0bb	Hypobaric hypoxia causes oxidative stress and inflammatory responses and disrupts the gut microbiome and metabolome. In this study, we developed a synbiotic fermented whey beverage, combining kefir and Brassica rapa L. crude polysaccharides, to explore its protective effects against high-altitude induced injury in mice. The beverage, formulated with 0.8% (w/v) polysaccharides and kefir inoculatio…	39555987	Article	Final		Scopus	2-s2.0-85209709205
Ambe N.F.; Bobga T.P.; Toukam Tatsinkou L.L.; Sotoing Taiwe G.; Fossi B.T.	Ambe, Ngwa Fabrice (57210706232); Bobga, Tanyi Pride (57210699093); Toukam Tatsinkou, Liliane Laure (59218962900); Sotoing Taiwe, Germain (59158150900); Fossi, Bertrand Tatsinkou (8364664300)	57210706232; 57210699093; 59218962900; 59158150900; 8364664300	Ameliorative effects of probiotic Limosilactobacillus fermentum and Enterococcus lactis isolated from cameroonian traditionally processed milk and palm wine against chronic constriction injury induced neuropathic pain in mice	2024	Journal of Ethnopharmacology	334		118560				0	10.1016/j.jep.2024.118560	https://www.scopus.com/inward/record.uri?eid=2-s2.0-85198529346&doi=10.1016%2fj.jep.2024.118560&partnerID=40&md5=dfc7a46d707dca779d6db04e738fc3e9	Ethnopharmacological relevance: Fermented milk and palm wine are regularly used by several ethnic groups in Cameroon in traditional treatment rituals for infections, inflammatory, cardiovascular disorders, and even metabolic diseases such as diabetes, hypercholesterolemia etc. Reports from many studies have demonstrated that fermented milk and palm wine are potential sources of probiotic bacteria…	39004193	Article	Final		Scopus	2-s2.0-85198529346
Sahin T.	Sahin, Tugba (58718820700)	58718820700	Fermented foods and probiotic consumption frequency as protective indicators for peri-implant diseases – a cross-sectional study	2024	BMC Oral Health	24	1	849				0	10.1186/s12903-024-04625-8	https://www.scopus.com/inward/record.uri?eid=2-s2.0-85199781292&doi=10.1186%2fs12903-024-04625-8&partnerID=40&md5=7c66dc6f0f872c2007f51854f3d136b9	Background: Due to their modulatory effect on biofilm growth, bacterial gene expressions, and host-modulation effects, fermented foods and probiotic products could potentially have a protective role against peri-implant diseases. This cross-sectional study aimed to examine the association of consumption of fermented foods and products containing probiotics, with peri-implant health and diseases. …	39060941	Article	Final	All Open Access; Gold Open Access; Green Open Access	Scopus	2-s2.0-85199781292
Aligita W.; Singgih M.; Sutrisno E.; Adnyana I.K.	Aligita, Widhya (57035466300); Singgih, Marlia (57210750042); Sutrisno, Entris (57191272148); Adnyana, I.K. (55891677400)	57035466300; 57210750042; 57191272148; 55891677400	Hepatoprotective properties of water kefir: A traditional fermented drink and its potential role	2023	International Journal of Preventive Medicine	14	1		93			3	10.4103/ijpvm.ijpvm_29_22	https://www.scopus.com/inward/record.uri?eid=2-s2.0-85170200080&doi=10.4103%2fijpvm.ijpvm_29_22&partnerID=40&md5=9c9905d31c23f71a4dde30aa1988ecd6	The liver is extremely vulnerable to damage because of its role in metabolism. Toxin, metabolic syndrome, alcohol, microorganisms, and autoimmune diseases can be the cause of liver damage. While different etiologies can cause liver disease, pathophysiologically, there are similarities in the role of free radicals, inflammatory mediators, and gut microbiome during the disease development. Therefor…		Review	Final	All Open Access; Gold Open Access; Green Open Access	Scopus	2-s2.0-85170200080
Park J.M.; Lee S.C.; Ham C.; Kim Y.W.	Park, Jong Mi (57222582883); Lee, Sang Chul (55966755400); Ham, Chorom (58109579200); Kim, Yong Wook (36068177800)	57222582883; 55966755400; 58109579200; 36068177800	Effect of probiotic supplementation on gastrointestinal motility, inflammation, motor, non-motor symptoms and mental health in Parkinson’s disease: a meta-analysis of randomized controlled trials	2023	Gut Pathogens	15	1	9				16	10.1186/s13099-023-00536-1	https://www.scopus.com/inward/record.uri?eid=2-s2.0-85149956962&doi=10.1186%2fs13099-023-00536-1&partnerID=40&md5=fb26d669b04edff9100ba28182a1f675	Background: Parkinson’s disease (PD) is the second most common neurodegenerative disease worldwide. Gut dysbiosis is hypothesized to cause PD; therefore, whether probiotics can be used as adjuvants in the treatment of PD is being actively investigated. Aims: We performed a systematic review and meta-analysis to evaluate the effectiveness of probiotic therapy in PD patients. Methods: PUBMED/MEDLIN…		Article	Final	All Open Access; Gold Open Access; Green Open Access	Scopus	2-s2.0-85149956962
Rodríguez-Mínguez E.; Ríos M.G.; Sánchez C.; Picon A.	Rodríguez-Mínguez, Eva (57218129923); Ríos, Maritza Graciela (59205471400); Sánchez, Carmen (57225805531); Picon, Antonia (7003521407)	57218129923; 59205471400; 57225805531; 7003521407	Mangosteen extracts: Effects on intestinal bacteria, and application to functional fermented milk products	2024	Food Research International	191		114720				3	10.1016/j.foodres.2024.114720	https://www.scopus.com/inward/record.uri?eid=2-s2.0-85197628081&doi=10.1016%2fj.foodres.2024.114720&partnerID=40&md5=ba13f6758ab3b41f4d3486691abd4a74	Mangosteen (Garcinia mangostana L.) is a tasty, polyphenol-rich tropical fruit. The edible part is highly appreciated by its aroma, taste and texture. The non-edible part, rich in polyphenols, has been traditionally used in Thai medicine. In this work, flavonoids and phenolic acid/derivatives were identified in mangosteen extracts (ME) from edible and non-edible portions. We first studied the eff…	39059916	Article	Final	All Open Access; Hybrid Gold Open Access	Scopus	2-s2.0-85197628081
Salah N.; Eissa S.; Mansour A.; El Magd N.M.A.; Hasanin A.H.; El Mahdy M.M.; Hassan M.K.; Matboli M.	Salah, Noha (57212247393); Eissa, Sanaa (7006818781); Mansour, Amal (8776875800); El Magd, Nagwa M. Abo (57217531528); Hasanin, Amany Helmy (55875648800); El Mahdy, Manal M. (55213616300); Hassan, Mohamed Kamel (57221306399); Matboli, Marwa (55920873100)	57212247393; 7006818781; 8776875800; 57217531528; 55875648800; 55213616300; 57221306399; 55920873100	Evaluation of the role of kefir in management of non-alcoholic steatohepatitis rat model via modulation of NASH linked mRNA-miRNA panel	2023	Scientific Reports	13	1	236				5	10.1038/s41598-022-27353-x	https://www.scopus.com/inward/record.uri?eid=2-s2.0-85145645405&doi=10.1038%2fs41598-022-27353-x&partnerID=40&md5=34f079a5a88824bcfe3215d7b327b224	Non-alcoholic steatohepatitis (NASH) is the clinically aggressive variant of non-alcoholic fatty liver disease. Hippo pathway dysregulation can contribute to NASH development and progression. The use of probiotics is effective in NASH management. Our aim is to investigate the efficacy of kefir Milk in NASH management via modulation of hepatic mRNA-miRNA based panel linked to NAFLD/NASH Hippo sign…	36604518	Article	Final	All Open Access; Gold Open Access; Green Open Access	Scopus	2-s2.0-85145645405
Açik M.; Çakiroğlu F.P.; Altan M.; Baybo T.	Açik, Murat (57208328147); Çakiroğlu, Funda Pınar (16833767600); Altan, Murat (57219030734); Baybo, Tuğçe (57219215195)	57208328147; 16833767600; 57219030734; 57219215195	Alternative source of probiotics for lactose intolerance and vegan individuals: Sugary kefir	2020	Food Science and Technology (Brazil)	40	3		523	531	8	18	10.1590/fst.27919	https://www.scopus.com/inward/record.uri?eid=2-s2.0-85091719298&doi=10.1590%2ffst.27919&partnerID=40&md5=4070d4d7099c27a451bb7ee431121a36	In this review, we aimed to explain general information about sugary kefir, microbial diversity, production process and potential health effects. Although sugary kefir has been known for many years, it has not been studied much. Studies have shown that sugary kefir has a similar microbial diversity compared to traditional milk kefir and therefore may be an alternative source of probiotics. Howeve…		Article	Final	All Open Access; Gold Open Access	Scopus	2-s2.0-85091719298
Aslam H.; Marx W.; Rocks T.; Loughman A.; Chandrasekaran V.; Ruusunen A.; Dawson S.L.; West M.; Mullarkey E.; Pasco J.A.; Jacka F.N.	Aslam, Hajara (57209134767); Marx, Wolfgang (55920693000); Rocks, Tetyana (55807498800); Loughman, Amy (56122488800); Chandrasekaran, Vinoomika (57193491847); Ruusunen, Anu (57214815413); Dawson, Samantha L. (55881246000); West, Madeline (57202254934); Mullarkey, Eva (57218598562); Pasco, Julie A. (7003647960); Jacka, Felice N. (6603183351)	57209134767; 55920693000; 55807498800; 56122488800; 57193491847; 57214815413; 55881246000; 57202254934; 57218598562; 7003647960; 6603183351	The effects of dairy and dairy derivatives on the gut microbiota: a systematic literature review	2020	Gut Microbes	12	1	1799533				104	10.1080/19490976.2020.1799533	https://www.scopus.com/inward/record.uri?eid=2-s2.0-85089738301&doi=10.1080%2f19490976.2020.1799533&partnerID=40&md5=da11a91f07b7571b2b72465fc8ca7894	The effects of dairy and dairy-derived products on the human gut microbiota remains understudied. A systematic literature search was conducted using Medline, CINAHL, Embase, Scopus, and PubMed databases with the aim of collating evidence on the intakes of all types of dairy and their effects on the gut microbiota in adults. Risk of bias was assessed using the Cochrane risk-of-bias tool.The search…	32835617	Review	Final	All Open Access; Gold Open Access; Green Open Access	Scopus	2-s2.0-85089738301
Ilesanmi-Oyelere B.L.; Kruger M.C.	Ilesanmi-Oyelere, Bolaji L. (57209342402); Kruger, Marlena C. (7102550537)	57209342402; 7102550537	The Role of Milk Components, Pro-, Pre-, and Synbiotic Foods in Calcium Absorption and Bone Health Maintenance	2020	Frontiers in Nutrition	7		578702				31	10.3389/fnut.2020.578702	https://www.scopus.com/inward/record.uri?eid=2-s2.0-85092162771&doi=10.3389%2ffnut.2020.578702&partnerID=40&md5=dd497d1dbfa685b601c0126590089c6e	Increasing peak bone mass during adolescence and reducing bone loss in later life are two approaches to reduce the risk of osteoporosis with aging. Osteoporosis affects a large proportion of the elderly population worldwide and the incidence is increasing. Milk consumption is an accepted strategy in building peak bone mass and therefore may reduce the risk of osteoporosis. In childhood calcium, p…		Review	Final	All Open Access; Gold Open Access; Green Open Access	Scopus	2-s2.0-85092162771
He Q.; Yang C.; Kang X.; Chen Y.; Zhang T.; Zhang H.; Kwok L.-Y.	He, Qiuwen (55786680500); Yang, Chengcong (57221193968); Kang, Xiaohong (57207006507); Chen, Yongfu (57207349169); Zhang, Tao (57387622800); Zhang, Heping (57192488467); Kwok, Lai-Yu (55984305800)	55786680500; 57221193968; 57207006507; 57207349169; 57387622800; 57192488467; 55984305800	Intake of Bifidobacterium lactis Probio-M8 fermented milk protects against alcoholic liver disease	2022	Journal of Dairy Science	105	4		2908	2921	13	24	10.3168/jds.2021-21265	https://www.scopus.com/inward/record.uri?eid=2-s2.0-85123683653&doi=10.3168%2fjds.2021-21265&partnerID=40&md5=0bdcbf8a80d7349f414d2d8048f1eec5	Alcoholic liver disease (ALD) is a liver disease caused by long-term heavy drinking, which is characterized by increased inflammation and oxidative stress in the liver and gut dysbiosis. The purpose of this study was to investigate the protective effect of administering ordinary and probiotic- (containing the Bifidobacterium animalis ssp. lactis Probio-M8 strain; M8) fermented milk to rats. Sever…	35086715	Article	Final	All Open Access; Gold Open Access; Green Open Access	Scopus	2-s2.0-85123683653
Kang E.A.; Choi H.-I.; Hong S.W.; Kang S.; Jegal H.-Y.; Choi E.W.; Park B.-S.; Kim J.S.	Kang, Eun Ae (57194071389); Choi, Hye-In (57220204629); Hong, Seung Wook (57193322340); Kang, Seokwoo (57220206454); Jegal, Hyeon-Young (57220210320); Choi, Eun Wook (57255398100); Park, Byung-Soon (26032347500); Kim, Joo Sung (7601375616)	57194071389; 57220204629; 57193322340; 57220206454; 57220210320; 57255398100; 26032347500; 7601375616	Extracellular vesicles derived from kefir grain Lactobacillus ameliorate intestinal inflammation via regulation of proinflammatory pathway and tight junction integrity	2020	Biomedicines	8	11	522	1	11	10	53	10.3390/biomedicines8110522	https://www.scopus.com/inward/record.uri?eid=2-s2.0-85097278617&doi=10.3390%2fbiomedicines8110522&partnerID=40&md5=1f53aa895d228d6f4033b90d78b9cdfb	The aim of this study was to demonstrate the anti-inflammatory effect of Lactobacillus kefirgranum PRCC-1301-derived extracellular vesicles (PRCC-1301 EVs) on intestinal inflammation and intestinal barrier function. Human intestinal epithelial cells (IECs) Caco-2 were treated with PRCC-1301 EVs and then stimulated with dextran sulfate sodium (DSS). Real-time RT-PCR revealed that PRCC-1301 EVs inh…		Article	Final	All Open Access; Gold Open Access; Green Open Access	Scopus	2-s2.0-85097278617
Ha-Tran D.M.; Lai R.-Y.; Nguyen T.T.M.; Huang E.; Lo S.-C.; Huang C.-C.	Ha-Tran, Dung Minh (57222372491); Lai, Rou-Yin (57222370025); Nguyen, Trinh Thi My (57222368019); Huang, Eugene (57217870407); Lo, Shou-Chen (55138324300); Huang, Chieh-Chen (7406884174)	57222372491; 57222370025; 57222368019; 57217870407; 55138324300; 7406884174	Construction of engineered RuBisCO Kluyveromyces marxianus for a dual microbial bioethanol production system	2021	PLoS ONE	16	3 March	e0247135				14	10.1371/journal.pone.0247135	https://www.scopus.com/inward/record.uri?eid=2-s2.0-85102514023&doi=10.1371%2fjournal.pone.0247135&partnerID=40&md5=95a1730938dbd4dfb9cc2df8dfd1a038	Ribulose-1,5-bisphosphate carboxylase/oxygenase (RubisCO) genes play important roles in CO2 fixation and redox balancing in photosynthetic bacteria. In the present study, the kefir yeast Kluyveromyces marxianus 4G5 was used as host for the transformation of form I and form II RubisCO genes derived from the nonsulfur purple bacterium Rhodopseudomonas palustris using the Promoter-based Gene Assembl…	33661900	Article	Final	All Open Access; Gold Open Access; Green Open Access	Scopus	2-s2.0-85102514023
Pereira T.M.C.; Côco L.Z.; Ton A.M.M.; Meyrelles S.S.; Campos-Toimil M.; Campagnaro B.P.; Vasquez E.C.	Pereira, Thiago M. C. (35741530600); Côco, Larissa Z. (57203410472); Ton, Alyne M. M. (57194613336); Meyrelles, Silvana S. (6601989211); Campos-Toimil, Manuel (6603090036); Campagnaro, Bianca P. (49963031800); Vasquez, Elisardo C. (7005617029)	35741530600; 57203410472; 57194613336; 6601989211; 6603090036; 49963031800; 7005617029	The emerging scenario of the gut–brain axis: The therapeutic actions of the new actor kefir against neurodegenerative diseases	2021	Antioxidants	10	11	1845				23	10.3390/antiox10111845	https://www.scopus.com/inward/record.uri?eid=2-s2.0-85119319447&doi=10.3390%2fantiox10111845&partnerID=40&md5=0f3e25932dd6f2ba9f3c438bebda8534	The fact that millions of people worldwide suffer from Alzheimer’s disease (AD) or Parkinson’s disease (PD), the two most prevalent neurodegenerative diseases (NDs), has been a permanent challenge to science. New tools were developed over the past two decades and were immediately incorporated into routines in many laboratories, but the most valuable scientific contribution was the “waking up” of …		Review	Final	All Open Access; Gold Open Access; Green Open Access	Scopus	2-s2.0-85119319447
Chen C.-F.; Li H.-P.; Chao Y.-H.; Tu M.-Y.; Yen C.-C.; Lan Y.-W.; Yang S.-H.; Chong K.-Y.; Lin C.; Chen C.-M.	Chen, Chien-Fu (57210339620); Li, Hsin-Pei (57299102800); Chao, Ya-Hsuan (57008651700); Tu, Min-Yu (14013565500); Yen, Chih-Ching (8712820200); Lan, Ying-Wei (56463454900); Yang, Shang-Hsun (57154866100); Chong, Kowit-Yu (7102554156); Lin, Chi‐Chien (15034895700); Chen, Chuan-Mu (7501950775)	57210339620; 57299102800; 57008651700; 14013565500; 8712820200; 56463454900; 57154866100; 7102554156; 15034895700; 7501950775	Suppression of Dendritic Cell Maturation by Kefir Peptides Alleviates Collagen-Induced Arthritis in Mice	2021	Frontiers in Pharmacology	12		721594				5	10.3389/fphar.2021.721594	https://www.scopus.com/inward/record.uri?eid=2-s2.0-85117266246&doi=10.3389%2ffphar.2021.721594&partnerID=40&md5=b9e12ddf9ae83d0751800d088e19adca	Arthritis is a disorder that is characterized by joint inflammation and other symptoms. Rheumatoid arthritis (RA), an autoimmune disease, is one of the most common arthritis in worldwide. Inflammation of the synovium is the main factor that triggers bone erosion in the joints in RA, but the pathogenesis of RA is not clearly understood. Kefir grain-fermented products have been demonstrated to enha…		Article	Final	All Open Access; Gold Open Access; Green Open Access	Scopus	2-s2.0-85117266246
Ho S.W.; El-Nezami H.; Shah N.P.	Ho, Sze Wing (57211582387); El-Nezami, Hani (6603690577); Shah, Nagendra P. (7401823907)	57211582387; 6603690577; 7401823907	The protective effects of enriched citrulline fermented milk with Lactobacillus helveticus on the intestinal epithelium integrity against Escherichia coli infection	2020	Scientific Reports	10	1	499				27	10.1038/s41598-020-57478-w	https://www.scopus.com/inward/record.uri?eid=2-s2.0-85077941556&doi=10.1038%2fs41598-020-57478-w&partnerID=40&md5=12c81b8321dfed9362be4c8aacf09bb8	This study examined the protective effects of citrulline enriched-fermented milk with live Lactobacillus helveticus ASCC 511 (LH511) on intestinal epithelial barrier function and inflammatory response in IPEC-J2 cells caused by pathogenic Escherichia coli. Five percent (v/v) of fermented milk with live LH511 and 4 mM citrulline (5%LHFM_Cit-4mM) significantly stimulated the population of IPEC-J2 c…	31949265	Article	Final	All Open Access; Gold Open Access; Green Open Access	Scopus	2-s2.0-85077941556
Peluzio M.D.C.G.; Dias M.D.M.E.; Martinez J.A.; Milagro F.I.	Peluzio, Maria do Carmo Gouveia (6508350228); Dias, Mariana de Moura e (57217329833); Martinez, J. Alfredo (58277955800); Milagro, Fermín I. (6603364057)	6508350228; 57217329833; 58277955800; 6603364057	Kefir and Intestinal Microbiota Modulation: Implications in Human Health	2021	Frontiers in Nutrition	8		638740				59	10.3389/fnut.2021.638740	https://www.scopus.com/inward/record.uri?eid=2-s2.0-85102287044&doi=10.3389%2ffnut.2021.638740&partnerID=40&md5=2b53193e9f8c7c80463b3435a0b051af	In the last decades changes in the pattern of health and disease in Latin America and in the world has been observed, with an increase in cases of chronic non-communicable diseases. Changes in intestinal microbiota composition can contribute to the development of these diseases and be useful in their management. In this context, the consumption of fermented foods with probiotic properties, such a…		Review	Final	All Open Access; Gold Open Access; Green Open Access	Scopus	2-s2.0-85102287044
Byberg L.; Lemming E.W.	Byberg, Liisa (57210179596); Lemming, Eva Warensjö (55601575800)	57210179596; 55601575800	Milk consumption for the prevention of fragility fractures	2020	Nutrients	12	9	2720	1	22	21	10	10.3390/nu12092720	https://www.scopus.com/inward/record.uri?eid=2-s2.0-85090209416&doi=10.3390%2fnu12092720&partnerID=40&md5=3afadc15fba07d80db98e629a5dadf33	Results indicating that a high milk intake is associated with both higher and lower risks of fragility fractures, or that indicate no association, can all be presented in the same meta-analysis, depending on how it is performed. In this narrative review, we discuss the available studies examining milk intake in relation to fragility fractures, highlight potential problems with meta-analyses of su…	32899514	Review	Final	All Open Access; Gold Open Access; Green Open Access	Scopus	2-s2.0-85090209416
Wang M.; Pan W.; Xu Y.; Zhang J.; Wan J.; Jiang H.	Wang, Menglong (56160055700); Pan, Wei (57217217130); Xu, Yao (56118480100); Zhang, Jishou (57214902015); Wan, Jun (55108316500); Jiang, Hong (56278651700)	56160055700; 57217217130; 56118480100; 57214902015; 55108316500; 56278651700	Microglia-Mediated Neuroinflammation: A Potential Target for the Treatment of Cardiovascular Diseases	2022	Journal of Inflammation Research	15			3083	3094	11	222	10.2147/JIR.S350109	https://www.scopus.com/inward/record.uri?eid=2-s2.0-85137936884&doi=10.2147%2fJIR.S350109&partnerID=40&md5=3f214997a63f76f62f3f9820a3ab105b	Microglia are tissue-resident macrophages of the central nervous system (CNS). In the CNS, microglia play an important role in the monitoring and intervention of synaptic and neuron-level activities. Interventions targeting microglia have been shown to improve the prognosis of various neurological diseases. Recently, studies have observed the activation of microglia in different cardiovascular di…		Review	Final	All Open Access; Gold Open Access; Green Open Access	Scopus	2-s2.0-85137936884
Wang S.-Y.; Huang R.-F.; Ng K.-S.; Chen Y.-P.; Shiu J.-S.; Chen M.-J.	Wang, Sheng-Yao (55978990000); Huang, Ren-Feng (57250710100); Ng, Ker-Sin (57211470859); Chen, Yen-Po (7601428902); Shiu, Jia-Shian (57193258908); Chen, Ming-Ju (24330561000)	55978990000; 57250710100; 57211470859; 7601428902; 57193258908; 24330561000	Co-culture strategy of lactobacillus kefiranofaciens HL1 for developing functional fermented milk	2021	Foods	10	9	2098				7	10.3390/foods10092098	https://www.scopus.com/inward/record.uri?eid=2-s2.0-85114464128&doi=10.3390%2ffoods10092098&partnerID=40&md5=143df78065201beb8360151fcd0dc75c	Our previous studies indicated that Lactobacillus kefiranofaciens HL1, isolated from kefir grain, has strong antioxidant activities and anti-aging effects. However, this strain is difficult to use in isolation when manufacturing fermented products due to poor viability in milk. Thus, the purpose of this study was to apply a co-culture strategy to develop a novel probiotic fermented milk rich in L…		Article	Final	All Open Access; Gold Open Access; Green Open Access	Scopus	2-s2.0-85114464128
Cowan S.; Gibson S.; Sinclair A.J.; Truby H.; Dordevic A.L.	Cowan, Stephanie (7004660325); Gibson, Simone (56225355900); Sinclair, Andrew J. (7202756400); Truby, Helen (6602403534); Dordevic, Aimee L. (55444103600)	7004660325; 56225355900; 7202756400; 6602403534; 55444103600	Meals That Differ in Nutrient Composition and Inflammatory Potential Do Not Differentially Impact Postprandial Circulating Cytokines in Older Adults above a Healthy Weight	2022	Nutrients	14	7	1470				6	10.3390/nu14071470	https://www.scopus.com/inward/record.uri?eid=2-s2.0-85128094916&doi=10.3390%2fnu14071470&partnerID=40&md5=02e5bfd1d7d79d4b7257a4e3145712bf	In this exploratory study, mixed meals specifically formulated to differ in inflammatory potential were tested to determine whether they could differentially impact circulating levels of inflammatory markers in adults above a healthy weight. Complete data were analyzed from 11 adults (6 males and 5 females) aged 54–63 years with median BMI of 30.0 (27.1–31.6) kg/m2. In a crossover study design, e…	35406083	Article	Final	All Open Access; Gold Open Access; Green Open Access	Scopus	2-s2.0-85128094916
Lordan R.; Dermiki M.	Lordan, Ronan (57193398662); Dermiki, Maria (23485132800)	57193398662; 23485132800	Fermented milk, yogurt beverages, and probiotics: functional products with cardiovascular benefits?	2022	Functional Foods and their Implications for Health Promotion				259	277	18	2	10.1016/B978-0-12-823811-0.00010-9	https://www.scopus.com/inward/record.uri?eid=2-s2.0-85150850125&doi=10.1016%2fB978-0-12-823811-0.00010-9&partnerID=40&md5=39a00bdebb65ad3fd460a7e7b7bf2df6	Cardiovascular diseases (CVD) are the leading cause of death worldwide. Developing therapeutics and prophylactics for CVD has been challenging, while a healthy diet and lifestyle are known to be critical for the prevention of CVD by reducing various associated risk factors. Dairy products were previously perceived to be detrimental to cardiovascular health due to their saturated fat content, but …		Book chapter	Final		Scopus	2-s2.0-85150850125
Gu Y.; Li X.; Chen H.; Sun Y.; Yang L.; Ma Y.; Yong Chan E.C.	Gu, Yuxiang (57213620411); Li, Xing (57209587626); Chen, Haoran (57196018917); Sun, Yue (57547511900); Yang, Lin (57194477404); Ma, Ying (57207063637); Yong Chan, Eric Chun (35279392400)	57213620411; 57209587626; 57196018917; 57547511900; 57194477404; 57207063637; 35279392400	Antidiabetic effects of multi-species probiotic and its fermented milk in mice via restoring gut microbiota and intestinal barrier	2022	Food Bioscience	47		101619				25	10.1016/j.fbio.2022.101619	https://www.scopus.com/inward/record.uri?eid=2-s2.0-85126986645&doi=10.1016%2fj.fbio.2022.101619&partnerID=40&md5=7101dea178ce3b30f5f0fa380c782450	Probiotic is a promising nutritional intervention for the prevention and alleviation of type 2 diabetes (T2DM). In this study, the remission potential of a multi-species probiotic (Lactobacillus acidophilus NCFM, Lactobacillus rhamnosus GG, Bifidobacterium lactis HN019 and Streptococcus thermophilus ST447) and its fermented yoghurt on the symptoms of high fat diet and streptozotocin induced T2DM …		Article	Final		Scopus	2-s2.0-85126986645
Matos R.S.; Pinheiro B.S.; Souza I.S.; Paes de Castro R.R.; Ramos G.Q.; Pinto E.P.; Silva R.S., Jr; da Fonseca Filho H.D.	Matos, Robert S. (57205357604); Pinheiro, Bianca S. (57189700019); Souza, Izabella S. (57221164401); Paes de Castro, Ruy R. (57221164788); Ramos, Glenda Q. (56946400900); Pinto, Erveton P. (57202323496); Silva, Romualdo S. (57190389840); da Fonseca Filho, Henrique D. (56946876200)	57205357604; 57189700019; 57221164401; 57221164788; 56946400900; 57202323496; 57190389840; 56946876200	3D micromorphology evaluation of kefir microbial films loaded with extract of Amazon rainforest fruit Cupuaçu	2021	Micron	142		102996				25	10.1016/j.micron.2020.102996	https://www.scopus.com/inward/record.uri?eid=2-s2.0-85098462765&doi=10.1016%2fj.micron.2020.102996&partnerID=40&md5=73aa07c63ce52cf27e1c76ed5825173e	We performed qualitative and quantitative analysis of surfaces of kefir biofilms loaded with Amazon rainforest fruit extract. Scanning electron microscopy and atomic force microscopy were used to evaluate the micromorphology of the biofilms. The films surface displayed a lower density of microorganisms (∼ 0.061 microorganisms/μm2) for the lowest concentration of fruit extract, however, a greater …	33360436	Article	Final		Scopus	2-s2.0-85098462765
Kumar M.R.; Yeap S.K.; Mohamad N.E.; Abdullah J.O.; Masarudin M.J.; Khalid M.; Leow A.T.C.; Alitheen N.B.	Kumar, Muganti Rajah (57224402818); Yeap, Swee Keong (57195622545); Mohamad, Nurul Elyani (55734732500); Abdullah, Janna Ong (13408859000); Masarudin, Mas Jaffri (25936485900); Khalid, Melati (55236376500); Leow, Adam Thean Chor (8642843900); Alitheen, Noorjahan Banu (6507763021)	57224402818; 57195622545; 55734732500; 13408859000; 25936485900; 55236376500; 8642843900; 6507763021	Metagenomic and phytochemical analyses of kefir water and its subchronic toxicity study in BALB/c mice	2021	BMC Complementary Medicine and Therapies	21	1	183				19	10.1186/s12906-021-03358-3	https://www.scopus.com/inward/record.uri?eid=2-s2.0-85109083855&doi=10.1186%2fs12906-021-03358-3&partnerID=40&md5=4a5d085b8de3e9d1fc8953d5e1aad363	Background: In recent years, researchers are interested in the discovery of active compounds from traditional remedies and natural sources, as they reveal higher therapeutic efficacies and improved toxicological profiles. Among the various traditional treatments that have been widely studied and explored for their potential therapeutic benefits, kefir, a fermented beverage, demonstrates a broad s…	34210310	Article	Final	All Open Access; Gold Open Access; Green Open Access	Scopus	2-s2.0-85109083855
Acurcio L.B.; Wuyts S.; de Cicco Sandes S.H.; Sant’anna F.M.; Pedroso S.H.S.P.; Bastos R.W.; dos Reis D.C.; Vieira A.F.; Cassali G.D.; Lebeer S.; de Souza M.R.; Nicoli J.R.	Acurcio, Leonardo Borges (54881938100); Wuyts, Sander (57191627719); de Cicco Sandes, Sávio Henrique (55908090100); Sant’anna, Felipe Machado (37027088800); Pedroso, Silvia Helena Sousa Pietra (54684771200); Bastos, Rafael Wesley (56919342700); dos Reis, Diego Carlos (56303432100); Vieira, Andréa Faria (58459873200); Cassali, Geovanni Dantas (56233128000); Lebeer, Sarah (22957907900); de Souza, M…	54881938100; 57191627719; 55908090100; 37027088800; 54684771200; 56919342700; 56303432100; 58459873200; 56233128000; 22957907900; 7102354546; 57218256634	Milk Fermented by Lactobacillus paracasei NCC 2461 (ST11) Modulates the Immune Response and Microbiota to Exert its Protective Effects Against Salmonella typhimurium Infection in Mice	2020	Probiotics and Antimicrobial Proteins	12	4		1398	1408	10	14	10.1007/s12602-020-09634-x	https://www.scopus.com/inward/record.uri?eid=2-s2.0-85078357964&doi=10.1007%2fs12602-020-09634-x&partnerID=40&md5=b2e29556d32901ffce3b4c548b596d18	Probiotics form a promising strategy to maintain intestinal health. Milks fermented with probiotic strains, such as the Lactobacillus paracasei ST11, are largely commercialized in Brazil and form a low-cost alternative to probiotic pharmaceutical formulations. In this study, we assessed the probiotic effects of milk fermented by L. paracasei ST11 (administered through fermented milk) in a Salmone…	31970649	Article	Final		Scopus	2-s2.0-85078357964
Groenenboom A.E.; Shindano J.; Cheepa N.; Smid E.J.; Schoustra S.E.	Groenenboom, Anneloes E. (57190765207); Shindano, John (16640202300); Cheepa, Nachimuka (57219900269); Smid, Eddy J. (7003862754); Schoustra, Sijmen E. (8591103200)	57190765207; 16640202300; 57219900269; 7003862754; 8591103200	Microbial population dynamics during traditional production of Mabisi, a spontaneous fermented milk product from Zambia: a field trial	2020	World Journal of Microbiology and Biotechnology	36	12	184				19	10.1007/s11274-020-02957-5	https://www.scopus.com/inward/record.uri?eid=2-s2.0-85095970303&doi=10.1007%2fs11274-020-02957-5&partnerID=40&md5=cbc9fadd6ce50e6fdeebd341aed4e0d4	Mabisi is a fermented milk product, traditionally produced in a calabash by uncontrolled fermentation. Due to high costs and a reduced availability of calabashes, nowadays plastic containers are also used for Mabisi production. However, the effect of this change in production practice on the properties of the product has not been documented. Therefore, we aimed at determining the effect of fermen…	33191438	Article	Final	All Open Access; Green Open Access; Hybrid Gold Open Access	Scopus	2-s2.0-85095970303
Pires A.F.; Marnotes N.G.; Bella A.; Viegas J.; Gomes D.M.; Henriques M.H.F.; Pereira C.J.D.	Pires, Arona F (57211378389); Marnotes, Natali G (57211254494); Bella, Amal (57218379704); Viegas, Jorge (57194798499); Gomes, David M (54892791400); Henriques, Marta H F (7006664977); Pereira, Carlos J D (57205609319)	57211378389; 57211254494; 57218379704; 57194798499; 54892791400; 7006664977; 57205609319	Use of ultrafiltrated cow's whey for the production of whey cheese with Kefir or probiotics	2021	Journal of the Science of Food and Agriculture	101	2		555	563	8	16	10.1002/jsfa.10667	https://www.scopus.com/inward/record.uri?eid=2-s2.0-85088962955&doi=10.1002%2fjsfa.10667&partnerID=40&md5=3a61e19f08e7e1f57fd50bfedbdcee84	BACKGROUND: In Southern European countries, whey cheeses are normally produced with ovine or caprine whey. Cow's cheese whey can also be used, although the whey cheese yield is low (2–3%, w/v) which discourages its use. In the present study, bovine cheese whey was concentrated by ultrafiltration for the production of four types of whey cheeses (Requeijão): conventional, without any addition (WC);…	32672836	Article	Final		Scopus	2-s2.0-85088962955
Suda Y.; Kagawa K.; Fukuyama K.; Elean M.; Zhou B.; Tomokiyo M.; Aminul Islam M.; Rajoka M.S.R.; Humayun Kober A.K.M.; Shimazu T.; Egusa S.; Terashima Y.; Aso H.; Ikeda-Ohtsubo W.; Villena J.; Kitazawa H.	Suda, Y. (51764641700); Kagawa, K. (57223034187); Fukuyama, K. (57214095323); Elean, M. (57195408442); Zhou, B. (57211520232); Tomokiyo, M. (57202460598); Aminul Islam, M. (57391854500); Rajoka, M.S.R. (57194761521); Humayun Kober, A.K.M. (57195328527); Shimazu, T. (15844161400); Egusa, S. (35195761100); Terashima, Y. (57223043693); Aso, H. (7005074661); Ikeda-Ohtsubo, W. (25027637800); Villena, …	51764641700; 57223034187; 57214095323; 57195408442; 57211520232; 57202460598; 57391854500; 57194761521; 57195328527; 15844161400; 35195761100; 57223043693; 7005074661; 25027637800; 8513265400; 7102597582	Soymilk-fermented with Lactobacillus delbrueckii subsp. delbrueckii TUA4408L improves immune-health in pigs	2022	Beneficial Microbes	13	1		61	72	11	5	10.3920/BM2021.0068	https://www.scopus.com/inward/record.uri?eid=2-s2.0-85125552344&doi=10.3920%2fBM2021.0068&partnerID=40&md5=cd3c99b6f75a89382c3163fcc1b33330	Lactobacillus delbrueckii subsp. delbrueckii TUA4408L has the ability to grow and ferment soymilk and is able to modulate the innate immune response of intestinal epithelial cells in vitro. These two properties prompt us to evaluate whether the soymilk fermented with the TUA4408L strain can induce beneficial immunomodulatory effects in vivo. For this purpose, pigs were selected as a preclinical m…	35098908	Article	Final		Scopus	2-s2.0-85125552344
Méndez Utz V.E.; Pérez Visñuk D.; Perdigón G.; de Moreno de LeBlanc A.	Méndez Utz, V.E. (57196177270); Pérez Visñuk, D. (57198803694); Perdigón, G. (7006754314); de Moreno de LeBlanc, A. (6506058808)	57196177270; 57198803694; 7006754314; 6506058808	Milk fermented by Lactobacillus casei CRL431 administered as an immune adjuvant in models of breast cancer and metastasis under chemotherapy	2021	Applied Microbiology and Biotechnology	105	1		327	340	13	40	10.1007/s00253-020-11007-x	https://www.scopus.com/inward/record.uri?eid=2-s2.0-85096111050&doi=10.1007%2fs00253-020-11007-x&partnerID=40&md5=25be8a0517a1732397b98f091ddaa24a	Abstract: Chemotherapy is the most common treatment for breast cancer and its metastasis; however, it affects the patients’ quality of life. Previously, it was demonstrated that milk fermented by Lactobacillus casei CRL431 (probiotic fermented milk (PFM)) exerted benefits against breast cancer metastasis by modulating the immune response in a mouse model. The aim of this work was to evaluate PFM …	33205285	Article	Final		Scopus	2-s2.0-85096111050
Tunick M.H.	Tunick, Michael H. (7004421103)	7004421103	Aging of Hispanic Cheese	2022	ACS Symposium Series	1406			1	10	9	1	10.1021/bk-2022-1406.ch001	https://www.scopus.com/inward/record.uri?eid=2-s2.0-85129084713&doi=10.1021%2fbk-2022-1406.ch001&partnerID=40&md5=57f3d1b79ccbe05394918ff346d79ee4	Chemistry of Increasingly Popular Fermented Foods. Hispanic food continues to be popular in the cuisine in many countries, and food chemists have conducted a wide variety of studies on different characteristics. Following up on two previous volumes (946 and 1109), this volume focuses on fermented foods. Articles review beverages (including those from agave, corn, pineapple, vanilla, zarzaparrilla…		Book chapter	Final		Scopus	2-s2.0-85129084713
Mantovani F.D.; de Carla Bassetto M.; de Souza C.H.B.; Aragon D.C.; de Santana E.H.W.; Pimentel T.C.; Aragon-Alegro L.C.	Mantovani, Fernanda D (57211665332); de Carla Bassetto, Maira (57211667259); de Souza, Cínthia H B (59579783500); Aragon, Davi C (22978396900); de Santana, Elsa HW (7004017404); Pimentel, Tatiana C (57394916800); Aragon-Alegro, Lina C (9846343600)	57211665332; 57211667259; 59579783500; 22978396900; 7004017404; 57394916800; 9846343600	Is there an impact of the dairy matrix on the survival of Lactobacillus casei Lc-1 during shelf life and simulated gastrointestinal conditions?	2020	Journal of the Science of Food and Agriculture	100	1		32	37	5	17	10.1002/jsfa.9988	https://www.scopus.com/inward/record.uri?eid=2-s2.0-85074761211&doi=10.1002%2fjsfa.9988&partnerID=40&md5=b1bab995b45fe65c5bbea94ccf6fc7bf	BACKGROUND: The selection of the food matrix to be used as a vehicle for a probiotic culture is important because its chemical composition and physicochemical characteristics can affect probiotic survival during the shelf-life of the product and under simulated gastrointestinal conditions (SGIC). The present study aimed to evaluate the influence of the dairy matrix (chocolate fermented milk bever…	31414474	Article	Final		Scopus	2-s2.0-85074761211
Santiago-López L.; Hernández-Mendoza A.; Vallejo-Cordoba B.; Wall-Medrano A.; González-Córdova A.F.	Santiago-López, Lourdes (56507285000); Hernández-Mendoza, Adrián (56013544800); Vallejo-Cordoba, Belinda (55989802400); Wall-Medrano, Abraham (36630949300); González-Córdova, Aarón F. (6603013016)	56507285000; 56013544800; 55989802400; 36630949300; 6603013016	Th17 immune response in inflammatory bowel disease: Future roles and opportunities for lactic acid bacteria and bioactive compounds released in fermented milk	2021	Trends in Food Science and Technology	112			109	117	8	11	10.1016/j.tifs.2021.03.051	https://www.scopus.com/inward/record.uri?eid=2-s2.0-85103752889&doi=10.1016%2fj.tifs.2021.03.051&partnerID=40&md5=1b32b5140c926aa596ada8f97f452d35	Background: Evidence have shown that Th1- and Th17-related cytokines are often elevated in inflammatory bowel diseases (IBD). Hence, targeting Th17 cells or their effector cytokines represents an attractive alternative for treatment IBD. In this context, recent evidence have indicated that fermented dairy products, with specific lactic acid bacteria, selectively targeting the Th17 lineage, sugges…		Review	Final		Scopus	2-s2.0-85103752889
Plaza-Diaz J.	Plaza-Diaz, Julio (55587885300)	55587885300	Nutrition, microbiota and noncommunicable diseases	2020	Nutrients	12	7	1971	1	4	3	6	10.3390/nu12071971	https://www.scopus.com/inward/record.uri?eid=2-s2.0-85087401502&doi=10.3390%2fnu12071971&partnerID=40&md5=f2180fe4f71b354c5b4da81630f3930b	[No abstract available]	32630712	Editorial	Final	All Open Access; Gold Open Access; Green Open Access	Scopus	2-s2.0-85087401502
Seo K.-H.; Jeong J.; Kim H.	Seo, Kun-Ho (55480614100); Jeong, Jaewoon (57204672260); Kim, Hyunsook (54395462100)	55480614100; 57204672260; 54395462100	Synergistic effects of heat-killed kefir paraprobiotics and flavonoid-rich prebiotics on western diet-induced obesity	2020	Nutrients	12	8	2465	1	11	10	26	10.3390/nu12082465	https://www.scopus.com/inward/record.uri?eid=2-s2.0-85089660639&doi=10.3390%2fnu12082465&partnerID=40&md5=85abffe7e69371741ed98bd00b05cfb5	The synergistic anti-obesity effect of paraprobiotic heat-killed lactic acid bacteria (HLAB) and prebiotics has not been studied. To determine the anti-obesity properties of prebiotic polyphenol-rich wine grape seed flour (GSF) and paraprobiotic HLAB, C57BL/6J mice were administered a high-fat and high-fructose diet (HFFrD) with 5% microcrystalline cellulose (CON), HFFrD supplemented with 2.5% GS…	32824369	Article	Final	All Open Access; Gold Open Access; Green Open Access	Scopus	2-s2.0-85089660639
Melnik B.C.; Schmitz G.	Melnik, Bodo C. (35550022500); Schmitz, Gerd (7201651078)	35550022500; 7201651078	Pasteurized non-fermented cow's milk but not fermented milk is a promoter of mTORC1-driven aging and increased mortality	2021	Ageing Research Reviews	67		101270				25	10.1016/j.arr.2021.101270	https://www.scopus.com/inward/record.uri?eid=2-s2.0-85101168290&doi=10.1016%2fj.arr.2021.101270&partnerID=40&md5=7879ee38285dae9810e6615474c37f09	Recent epidemiological studies in Sweden, a country with traditionally high milk consumption, revealed that the intake of non-fermented pasteurized milk increased all-cause mortality in a dose-dependent manner. In contrast, the majority of epidemiological and clinical studies report beneficial health effects of fermented milk products, especially of yogurt. It is the intention of this review to d…	33571703	Review	Final		Scopus	2-s2.0-85101168290
Chen M.-Y.; Wu H.-T.; Chen F.-F.; Wang Y.-T.; Chou D.-L.; Wang G.-H.; Chen Y.-P.	Chen, Meng-Yun (57476885300); Wu, Hong-Tan (57190807569); Chen, Fang-Fang (59615155100); Wang, Yan-Ting (57476368100); Chou, Ding-Li (57476499000); Wang, Guey-Horng (7407149696); Chen, Yu-Pei (57223877220)	57476885300; 57190807569; 59615155100; 57476368100; 57476499000; 7407149696; 57223877220	Characterization of Tibetan kefir grain-fermented milk whey and its suppression of melanin synthesis	2022	Journal of Bioscience and Bioengineering	133	6		547	554	7	10	10.1016/j.jbiosc.2022.02.006	https://www.scopus.com/inward/record.uri?eid=2-s2.0-85125747357&doi=10.1016%2fj.jbiosc.2022.02.006&partnerID=40&md5=caf949b6c2f278be76a880c4076cc7d2	Tibetan kefir grain as the starter of milk fermentation has been applied as functional food with many bioactive characteristics. In this study, the milk whey product (TKG-MW) was obtained through the milk fermentation of Tibetan kefir grain containing the dominant Lactobacillus, Acetobacter, and Bacillus after 3 and 6 days of cultivation. Antioxidant, anti-inflammatory, and melanogenesis inhibiti…	35256270	Article	Final		Scopus	2-s2.0-85125747357
Tan L.L.; Tan C.H.; Ng N.K.J.; Tan Y.H.; Conway P.L.; Loo S.C.J.	Tan, Li Ling (57219293538); Tan, Chuan Hao (57216889738); Ng, Noele Kai Jing (57201981227); Tan, Yoke Hun (57581089500); Conway, Patricia Lynne (56212756500); Loo, Say Chye Joachim (7005154512)	57219293538; 57216889738; 57201981227; 57581089500; 56212756500; 7005154512	Potential Probiotic Strains From Milk and Water Kefir Grains in Singapore—Use for Defense Against Enteric Bacterial Pathogens	2022	Frontiers in Microbiology	13		857720				16	10.3389/fmicb.2022.857720	https://www.scopus.com/inward/record.uri?eid=2-s2.0-85128464169&doi=10.3389%2ffmicb.2022.857720&partnerID=40&md5=767ecd5dda5a37863c0de6ee2680a81c	Kefir grains consist of complex symbiotic mixtures of bacteria and yeasts, and are reported to impart numerous health-boosting properties to milk and water kefir beverages. The objective of this work was to investigate the microbial communities in kefir grains, and explore the possibility of deriving useful probiotic strains from them. A total of 158 microbial strains, representing six fungal and…		Article	Final	All Open Access; Gold Open Access; Green Open Access	Scopus	2-s2.0-85128464169
Liu C.; Cheung W.-H.; Li J.; Chow S.K.-H.; Yu J.; Wong S.H.; Ip M.; Sung J.J.Y.; Wong R.M.Y.	Liu, Chaoran (57258593300); Cheung, Wing-Hoi (7202743002); Li, Jie (57201262281); Chow, Simon Kwoon-Ho (7201828334); Yu, Jun (35351306800); Wong, Sunny Hei (55451145400); Ip, Margaret (55503091500); Sung, Joseph Jao Yiu (35405352400); Wong, Ronald Man Yeung (57200282045)	57258593300; 7202743002; 57201262281; 7201828334; 35351306800; 55451145400; 55503091500; 35405352400; 57200282045	Understanding the gut microbiota and sarcopenia: a systematic review	2021	Journal of Cachexia, Sarcopenia and Muscle	12	6		1393	1407	14	192	10.1002/jcsm.12784	https://www.scopus.com/inward/record.uri?eid=2-s2.0-85114861572&doi=10.1002%2fjcsm.12784&partnerID=40&md5=3fb13b093fc260da360d3ab84f649e73	Background: Gut microbiota dysbiosis and sarcopenia commonly occur in the elderly. Although the concept of the gut–muscle axis has been raised, the casual relationship is still unclear. This systematic review analyses the current evidence of gut microbiota effects on muscle/sarcopenia. Methods: A systematic review was performed in PubMed, Embase, Web of Science, and The Cochrane Library databases…	34523250	Review	Final	All Open Access; Green Open Access	Scopus	2-s2.0-85114861572
Oh N.S.; Joung J.Y.; Lee J.Y.; Kim Y.J.; Kim Y.; Kim S.H.	Oh, Nam Su (35068541900); Joung, Jae Yeon (56053228300); Lee, Ji Young (55758881300); Kim, Youn Jeong (57214440708); Kim, Younghoon (57861979600); Kim, Sae Hun (7601601647)	35068541900; 56053228300; 55758881300; 57214440708; 57861979600; 7601601647	A synbiotic combination of Lactobacillus gasseri 505 and Cudrania tricuspidata leaf extract prevents hepatic toxicity induced by colorectal cancer in mice	2020	Journal of Dairy Science	103	4		2947	2955	8	18	10.3168/jds.2019-17411	https://www.scopus.com/inward/record.uri?eid=2-s2.0-85078783424&doi=10.3168%2fjds.2019-17411&partnerID=40&md5=de3b047b4128a3cbcf31c907df912520	Colorectal cancer (CRC) is known to be a life-threatening disease and commonly leads to metastasis in the liver. Fermented milk acts as an effective carrier for probiotic strains, whose consumption improves host health. Our previous study indicated that fermented milk that included a synbiotic combination of Lactobacillus gasseri 505 (505) and Cudrania tricuspidata leaf extract (CT) resulted in s…	32008775	Article	Final	All Open Access; Bronze Open Access	Scopus	2-s2.0-85078783424
Yang G.; Lu Q.; Cui L.; Zong M.; Guo Y.; Liu L.; Pan D.; Wu Z.	Yang, Guo (57221458893); Lu, Qianqian (57480943400); Cui, Lei (57226188802); Zong, Manli (57480964800); Guo, Yuxing (24461838300); Liu, Lianliang (56941103700); Pan, Daodong (7202084980); Wu, Zhen (56204320700)	57221458893; 57480943400; 57226188802; 57480964800; 24461838300; 56941103700; 7202084980; 56204320700	The fatty acid profiles of mixed fermented milk and its anti-inflammation properties in an LPS-induced RAW264.7 cell model	2022	Food & function	13	5		2465	2474	9	8	10.1039/d1fo03553c	https://www.scopus.com/inward/record.uri?eid=2-s2.0-85125965118&doi=10.1039%2fd1fo03553c&partnerID=40&md5=81a1ac3c7ac309a29e15f868a72cf9b2	Increasing knowledge of probiotics has shown that co-cultures of probiotics can achieve better fermentation and beneficial effects, and adding LAB to fermented milk fat products can increase the production of polyunsaturated fatty acids. In this study, the fatty acid profiles of milk fermented by L. reuteri DMSZ 8533, L. plantarum A3, and L. acidophilus CICC 6074 were investigated, and the strain…	35147146	Article	Final		Scopus	2-s2.0-85125965118
Takada T.; Chinda D.; Mikami T.; Shimizu K.; Oana K.; Hayamizu S.; Miyazawa K.; Arai T.; Katto M.; Nagara Y.; Makino H.; Kushiro A.; Oishi K.; Fukuda S.	Takada, Toshihiko (7202752048); Chinda, Daisuke (6506214406); Mikami, Tatsuya (56284616500); Shimizu, Kensuke (55460081700); Oana, Kosuke (57217536669); Hayamizu, Shiro (56244672100); Miyazawa, Kuniaki (56074250800); Arai, Tetsu (57195557778); Katto, Miyuki (57217529998); Nagara, Yusuke (57193867017); Makino, Hiroshi (37861524900); Kushiro, Akira (6603104058); Oishi, Kenji (24402137800); Fukuda, …	7202752048; 6506214406; 56284616500; 55460081700; 57217536669; 56244672100; 56074250800; 57195557778; 57217529998; 57193867017; 37861524900; 6603104058; 24402137800; 57193109851	Dynamic analysis of human small intestinal microbiota after an ingestion of fermented milk by small-intestinal fluid perfusion using an endoscopic retrograde bowel insertion technique	2020	Gut Microbes	11	6		1662	1676	14	11	10.1080/19490976.2020.1766942	https://www.scopus.com/inward/record.uri?eid=2-s2.0-85087348950&doi=10.1080%2f19490976.2020.1766942&partnerID=40&md5=290424f7008856f3b41bdcde7ca21072	Probiotic products have been shown to have beneficial effects on human hosts, but what happens in the gastrointestinal tract after its ingestion remains unclear. Our aim was to investigate the changes within the small intestines after a single intake of a fermented milk product containing a probiotic. We have periodically collected the small-intestinal fluids from the terminal ileum of seven heal…	32552401	Article	Final	All Open Access; Gold Open Access; Green Open Access	Scopus	2-s2.0-85087348950
Chen Y.-H.; Chen H.-L.; Fan H.-C.; Tung Y.-T.; Kuo C.-W.; Tu M.-Y.; Chen C.-M.	Chen, Yu-Hsuan (7601444308); Chen, Hsiao-Ling (56107871100); Fan, Hueng-Chuen (7402553706); Tung, Yu-Tang (8683500100); Kuo, Chia-Wen (55652074300); Tu, Min-Yu (14013565500); Chen, Chuan-Mu (7501950775)	7601444308; 56107871100; 7402553706; 8683500100; 55652074300; 14013565500; 7501950775	Anti-inflammatory, antioxidant, and antifibrotic effects of kefir peptides on salt-induced renal vascular damage and dysfunction in aged stroke-prone spontaneously hypertensive rats	2020	Antioxidants	9	9	790	1	18	17	32	10.3390/antiox9090790	https://www.scopus.com/inward/record.uri?eid=2-s2.0-85093893616&doi=10.3390%2fantiox9090790&partnerID=40&md5=659faef6b8888e177b3095a51f253ff4	The increased prevalence of renal dysfunction and chronic kidney disease (CKD) and the high costs and poor outcomes of treatment are a significant health issue. The consequence of chronic high blood pressure is the increased prevalence of target organ end-stage renal disease, which has been proven to be a strong independent risk factor for adverse cardiovascular disease. A previous study showed t…		Article	Final	All Open Access; Gold Open Access; Green Open Access	Scopus	2-s2.0-85093893616
Zhang X.; Tong Y.; Lyu X.; Wang J.; Wang Y.; Yang R.	Zhang, Xuan (56472971200); Tong, Yanjun (50961655300); Lyu, Xiaomei (57195346577); Wang, Jing (57200019563); Wang, Yuxue (57221635491); Yang, Ruijin (7403924718)	56472971200; 50961655300; 57195346577; 57200019563; 57221635491; 7403924718	Prevention and Alleviation of Dextran Sulfate Sodium Salt-Induced Inflammatory Bowel Disease in Mice With Bacillus subtilis-Fermented Milk via Inhibition of the Inflammatory Responses and Regulation of the Intestinal Flora	2021	Frontiers in Microbiology	11		622354				36	10.3389/fmicb.2020.622354	https://www.scopus.com/inward/record.uri?eid=2-s2.0-85099657254&doi=10.3389%2ffmicb.2020.622354&partnerID=40&md5=887c450898e4c3f6852268da11f966e4	The pathogenesis of inflammatory bowel disease (IBD) might be related to the local inflammatory damage and the dysbacteriosis of intestinal flora. Probiotics can regulate the intestinal flora and ameliorate IBD. The probiotic Bacillus subtilis strain B. subtilis JNFE0126 was used as the starter of fermented milk. However, the therapeutic effects of B. subtilis-fermented milk on IBD remain to be e…		Article	Final	All Open Access; Gold Open Access; Green Open Access	Scopus	2-s2.0-85099657254
Ali O.S.M.; Amin N.E.-D.; Abdel Fattah S.M.; Abd El-Rahman O.	Ali, Ola Sayed M. (56480205700); Amin, Nour El-Din (7102424642); Abdel Fattah, Salma M. (39460964300); Abd El-Rahman, Omnia (57217236736)	56480205700; 7102424642; 39460964300; 57217236736	Ameliorative effect of kefir against γ-irradiation induced liver injury in male rats: impact on oxidative stress and inflammation	2020	Environmental Science and Pollution Research	27	28		35161	35173	12	25	10.1007/s11356-020-09833-7	https://www.scopus.com/inward/record.uri?eid=2-s2.0-85086832978&doi=10.1007%2fs11356-020-09833-7&partnerID=40&md5=023be06e53666b9d56307198b2a57add	Ionizing radiation is a double-edged sword because of its benefits and risks to human health. Therefore, protecting human organs from harmful effects of radiation is an important concern of researchers. Kefir, as a good source of probiotics, received growing interest in protective medicine owing to its antioxidant, anti-inflammatory, and immunomodulatory properties. Thus, this study was planned t…	32588307	Article	Final		Scopus	2-s2.0-85086832978
Sinopoulou V.; Gordon M.; Dovey T.M.; Akobeng A.K.	Sinopoulou, Vassiliki (57195979677); Gordon, Morris (14058079300); Dovey, Terence M. (8775322000); Akobeng, Anthony K (6603763403)	57195979677; 14058079300; 8775322000; 6603763403	Interventions for the management of abdominal pain in ulcerative colitis	2021	Cochrane Database of Systematic Reviews	2021	7	CD013589				11	10.1002/14651858.CD013589.pub2	https://www.scopus.com/inward/record.uri?eid=2-s2.0-85111327465&doi=10.1002%2f14651858.CD013589.pub2&partnerID=40&md5=13c39d0998fbd4063b64c12920d3b5dd	Background: Ulcerative colitis (UC) is a chronic inflammation of the colon characterised by periods of relapse and remission. It starts in the rectum and can extend throughout the colon. UC and Crohn’s disease (CD) are the most common inflammatory bowel diseases (IBDs). However, UC tends to be more common than CD. It has no known cure but can be managed with medication and surgery. However, studi…	34291816	Review	Final	All Open Access; Green Open Access	Scopus	2-s2.0-85111327465
Marlina R.; Panunggal B.; Anjani G.	Marlina, Reny (57210843826); Panunggal, Binar (57188858439); Anjani, Gemala (56088545300)	57210843826; 57188858439; 56088545300	The effect of fermented goat milk (kefir) fortified with vitamin D3 on total leukocyte levels in diabetic Rattus norvegicus rats	2020	Nutrition and Food Science	50	2		324	332	8	5	10.1108/NFS-10-2018-0290	https://www.scopus.com/inward/record.uri?eid=2-s2.0-85071691676&doi=10.1108%2fNFS-10-2018-0290&partnerID=40&md5=9c354639966d9641f3df023b5c4bd79f	Purpose: Hyperglycemia in type 2 diabetes mellitus increases inflammation through pancreatic beta-cell destruction. Goat milk (kefir) and vitamin D3 have antioxidant and anti-inflammatory properties that can reduce pancreatic beta cells. Increase in total leukocyte count is one of the inflammatory and complication markers of diabetes. This study aims to analyze the effect of fermented goat milk (…		Article	Final		Scopus	2-s2.0-85071691676
de Oliveira Vogado C.; dos Santos Leandro E.; de Alencar E.R.; Ginani V.C.; Zandonadi R.P.	de Oliveira Vogado, Carolina (57207730061); dos Santos Leandro, Eliana (35747897700); de Alencar, Ernandes Rodrigues (14526800700); Ginani, Verônica Cortez (37114243600); Zandonadi, Renata Puppin (16246735000)	57207730061; 35747897700; 14526800700; 37114243600; 16246735000	Survival of Lactobacillus paracasei subsp. paracasei LBC 81 in Fermented Milk Enriched with Green Banana Pulp Under Acid Stress and in the Presence of Bile Salts	2020	Probiotics and Antimicrobial Proteins	12	1		320	324	4	7	10.1007/s12602-019-09534-9	https://www.scopus.com/inward/record.uri?eid=2-s2.0-85062769320&doi=10.1007%2fs12602-019-09534-9&partnerID=40&md5=7a66f070b8dbda7cfa5c60e0b688ef78	This study evaluated the in vitro effect of 3.0, 6.0, and 9.0% of green banana pulp (GBP) incorporation in fermented milk on the survival of Lactobacillus paracasei subsp. paracasei LBC 81 subjected to acid stress conditions and in the presence of bile salts. Tolerance to acid stress in pH 2.0 and in the presence of 0.30% of bile salts was evaluated right after the incorporation of the fermented …	30850942	Article	Final		Scopus	2-s2.0-85062769320
Kim E.; Lee H.G.; Han S.; Seo K.-H.; Kim H.	Kim, Eseul (57371153000); Lee, Hyeon Gyu (35311094400); Han, Sanghoon (57370655400); Seo, Kun-Ho (55480614100); Kim, Hyunsook (54395462100)	57371153000; 35311094400; 57370655400; 55480614100; 54395462100	Effect of Surface Layer Proteins Derived from Paraprobiotic Kefir Lactic Acid Bacteria on Inflammation and High-Fat Diet-Induced Obesity	2021	Journal of Agricultural and Food Chemistry	69	50		15157	15164	7	34	10.1021/acs.jafc.1c05037	https://www.scopus.com/inward/record.uri?eid=2-s2.0-85121046688&doi=10.1021%2facs.jafc.1c05037&partnerID=40&md5=b07d75627e7ba01ef3df6a3324d2b289	The antiobesity action of nonviable probiotic lactic acid bacteria (PLAB) may be attributed to bacterial cellular components recognized by host cells. The anti-inflammation and antiobesity properties of surface layer proteins (SLPs) that are cellular components isolated from kefir PLAB were determined in macrophage RAW 264.7 cells and obese mice. Kefir SLPs significantly decreased secretion of IL…	34882385	Article	Final		Scopus	2-s2.0-85121046688
Zeng X.; Jia H.; Zhang X.; Wang X.; Wang Z.; Gao Z.; Yuan Y.; Yue T.	Zeng, Xuejun (57223674605); Jia, Hang (57221969342); Zhang, Xiao (57351249200); Wang, Xin (53982172500); Wang, Zhouli (54794623800); Gao, Zhenpeng (12241130000); Yuan, Yahong (57205312227); Yue, Tianli (57203249114)	57223674605; 57221969342; 57351249200; 53982172500; 54794623800; 12241130000; 57205312227; 57203249114	Supplementation of kefir ameliorates azoxymethane/dextran sulfate sodium induced colorectal cancer by modulating the gut microbiota	2021	Food and Function	12	22		11641	11655	14	26	10.1039/d1fo01729b	https://www.scopus.com/inward/record.uri?eid=2-s2.0-85119719561&doi=10.1039%2fd1fo01729b&partnerID=40&md5=6e59e5337fb4bdb3226ccbb0f0f9440e	The aim of this study was to investigate the efficacy of kefir on colorectal cancer (CRC) via regulating the microbiota structure in the colon using the azoxymethane/dextran sulfate sodium (AOM/DSS) induced CRC mouse model. Mice in the treatment group were orally administered with milk or kefir. The gut microbiota composition was assessed by internally transcribed spacer 2 (ITS2) and 16S rRNA hig…	34724014	Article	Final		Scopus	2-s2.0-85119719561
Choi Y.; Park E.; Kim S.; Ha J.; Oh H.; Kim Y.; Lee Y.; Seo Y.; Kang J.; Lee S.; Lee H.; Yoon Y.; Choi K.-H.	Choi, Y. (57190029183); Park, E. (57213598686); Kim, S. (56571926800); Ha, J. (56735321000); Oh, H. (57209796452); Kim, Y. (41761886700); Lee, Y. (57203860509); Seo, Y. (57211552761); Kang, J. (57216291635); Lee, S. (57209134424); Lee, H. (57196420673); Yoon, Y. (7402126663); Choi, K.-H. (8663377300)	57190029183; 57213598686; 56571926800; 56735321000; 57209796452; 41761886700; 57203860509; 57211552761; 57216291635; 57209134424; 57196420673; 7402126663; 8663377300	Fermented milk with Lactobacillus curvatus SMFM2016-NK alleviates periodontal and gut inflammation, and alters oral and gut microbiota	2021	Journal of Dairy Science	104	5		5197	5207	10	15	10.3168/jds.2020-19625	https://www.scopus.com/inward/record.uri?eid=2-s2.0-85102137304&doi=10.3168%2fjds.2020-19625&partnerID=40&md5=79adfac0d098677e0a4475d1e0e9f8e7	This study aimed to analyze the effect of milk fermented with Lactobacillus curvatus SMFM2016-NK on periodontal diseases and gut health in a rat model. To improve the effect of Lb. curvatus SMFM2016-NK-fermented milk administration for relieving periodontitis, the periodontitis rat models were treated with the following for 4 wk: 10% skim milk (normal), periodontitis + 10% skim milk (negative con…	33685682	Article	Final	All Open Access; Bronze Open Access	Scopus	2-s2.0-85102137304
García-Burgos M.; Moreno-Fernandez J.; Díaz-Castro J.; M Alférez M.J.; López-Aliaga I.	García-Burgos, María (57211226540); Moreno-Fernandez, Jorge (56946700800); Díaz-Castro, Javier (59454518500); M Alférez, María José (57226591062); López-Aliaga, Inmaculada (7003425557)	57211226540; 56946700800; 59454518500; 57226591062; 7003425557	Fermented goat's milk modulates immune response during iron deficiency anemia recovery	2022	Journal of the Science of Food and Agriculture	102	3		1114	1123	9	6	10.1002/jsfa.11448	https://www.scopus.com/inward/record.uri?eid=2-s2.0-85112084767&doi=10.1002%2fjsfa.11448&partnerID=40&md5=74febc7b2405b9f11e57cce10ac4120f	BACKGROUND: Iron deficiency and iron overload can affect the normal functioning of the innate and adaptive immune responses. Fermented milk products may enhance immune functions, but little is known about the effect of fermented milks on modulation of the immune response during iron deficiency anemia and recovery with normal or high dietary iron intake. Eighty male Wistar rats were randomly assig…	34329496	Article	Final	All Open Access; Green Open Access; Hybrid Gold Open Access	Scopus	2-s2.0-85112084767
Vieira L.V.; de Sousa L.M.; Maia T.A.C.; Gusmão J.N.F.M.; Goes P.; Pereira K.M.A.; Miyajima F.; Gondim D.V.	Vieira, Lorena Vasconcelos (57192908613); de Sousa, Luane Macedo (56708231700); Maia, Thays Allane Cordeiro (57221981165); Gusmão, Jonas Nogueira Ferreira Maciel (57209099032); Goes, Paula (36666251000); Pereira, Karuza Maria Alves (23991030900); Miyajima, Fabio (24080585700); Gondim, Delane Viana (36703029100)	57192908613; 56708231700; 57221981165; 57209099032; 36666251000; 23991030900; 24080585700; 36703029100	Milk Kefir therapy reduces inflammation and alveolar bone loss on periodontitis in rats	2021	Biomedicine and Pharmacotherapy	139		111677				19	10.1016/j.biopha.2021.111677	https://www.scopus.com/inward/record.uri?eid=2-s2.0-85105278493&doi=10.1016%2fj.biopha.2021.111677&partnerID=40&md5=4b40a681d59201769017794a7fd55e5b	Periodontitis is a chronic inflammatory disease that affects the tooth-supporting tissues. This study evaluated the anti-inflammatory and antiresorptive effects of milk kefir (MK) on periodontitis in rats. Micro-Raman spectroscopy was performed on MK at different fermentation times to verify the presence of Lactobacillus kefiri. From these results, Wistar rats were divided into the following grou…	33965727	Article	Final	All Open Access; Gold Open Access	Scopus	2-s2.0-85105278493
Raras T.Y.M.; Hidayati N.; Wardhani S.O.	Raras, Tri Yudani Mardining (56006496700); Hidayati, Nurul (57249147600); Wardhani, Shinta Oktya (57193196381)	56006496700; 57249147600; 57193196381	High doses of kefir accelerate lung-injury progression in bleomycin-induced pneumonitis in rats	2021	Jundishapur Journal of Natural Pharmaceutical Products	16	3	111882				0	10.5812/JJNPP.111882	https://www.scopus.com/inward/record.uri?eid=2-s2.0-85114442943&doi=10.5812%2fJJNPP.111882&partnerID=40&md5=d20bf8cee2d1ff8718be12a5314faade	Background: Bleomycin-induced pneumonitis (BIP) is a common consequence of bleomycin (BLE) use during chemotherapy. Kefir is a probiotic with many health benefits. Many cancer patients in Indonesia consume kefir as a complementary traditional medicine alongside standard chemotherapy. Objectives: This study aimed to investigate the effects of high-dose kefir consumption on BIP in a rat model. Meth…		Article	Final	All Open Access; Gold Open Access	Scopus	2-s2.0-85114442943
Du G.; Chang S.; Guo Q.; Yan X.; Chen H.; Shi K.; Yuan Y.; Yue T.	Du, Gengan (57223240556); Chang, Shuaidan (57356697000); Guo, Qi (57223228802); Yan, Xiaohai (57224465040); Chen, Hong (57211736315); Shi, Kehan (57765196100); Yuan, Yahong (57205312227); Yue, Tianli (57203249114)	57223240556; 57356697000; 57223228802; 57224465040; 57211736315; 57765196100; 57205312227; 57203249114	Protective effects of Tibetan kefir in mice with ochratoxin A-induced cecal injury	2022	Food Research International	158		111551				16	10.1016/j.foodres.2022.111551	https://www.scopus.com/inward/record.uri?eid=2-s2.0-85132875903&doi=10.1016%2fj.foodres.2022.111551&partnerID=40&md5=bc19dd9fd65981a74ffd85af074f8d4d	Ochratoxin A (OTA) is reported to cause intestinal damage following ingestion of contaminated foods. Tibetan kefir (TK) is a fermented dairy product that possesses antioxidant, anti-inflammatory, and gut microbiota-regulating properties. However, it is not clear if TK can alleviate OTA-associated intestinal toxicity. Here, we investigated whether TK can prevent OTA-induced intestinal barrier disr…	35840245	Article	Final		Scopus	2-s2.0-85132875903
Bae D.; Kim D.-H.; Chon J.-W.; Song K.-Y.; Seo K.-H.	Bae, Dongryeoul (35083135900); Kim, Dong-Hyeon (55925014900); Chon, Jung-Whan (36898193700); Song, Kwang-Young (37027306400); Seo, Kun-Ho (55480614100)	35083135900; 55925014900; 36898193700; 37027306400; 55480614100	Synergistic effects of the early administration of Lactobacillus kefiranofaciens DN1 and Kluyveromyces marxianus KU140723-05 on the inhibition of Salmonella Enteritidis colonization in young chickens	2020	Poultry Science	99	11		5999	6006	7	15	10.1016/j.psj.2020.07.032	https://www.scopus.com/inward/record.uri?eid=2-s2.0-85090484120&doi=10.1016%2fj.psj.2020.07.032&partnerID=40&md5=7065abbc59b137970c2ca84266b80870	In this study, we aimed to assess the feasibility of the lactic acid bacterium Lactobacillus kefiranofaciens DN1 (LKF_DN1) and the yeast Kluyveromyces marxianus KU140723-05 (KMA5), recently isolated from kefir, as probiotics. Specifically, we evaluated the effect of early administration of these 2 microbes on the inhibition of Salmonella Enteritidis (SE) colonization in neonatal chicks. We also e…	33142518	Article	Final	All Open Access; Gold Open Access; Green Open Access	Scopus	2-s2.0-85090484120
Wang C.; Li S.; Sun E.; Xiao R.; Wang R.; Ren Y.; He J.; Zhang Q.; Zhan J.	Wang, Chenyuan (56779657500); Li, Shusen (57760233800); Sun, Erna (56519344800); Xiao, Ran (57204105010); Wang, Ran (56128461700); Ren, Yimei (57193959112); He, Jingjing (56799368700); Zhang, Qi (57214108595); Zhan, Jing (56054381700)	56779657500; 57760233800; 56519344800; 57204105010; 56128461700; 57193959112; 56799368700; 57214108595; 56054381700	Effects of Fermented Milk Containing Bifidobacterium animalis Subsp. lactis MN‐Gup (MN‐Gup) and MN‐Gup‐Based Synbiotics on Obesity Induced by High Fat Diet in Rats	2022	Nutrients	14	13	2631				5	10.3390/nu14132631	https://www.scopus.com/inward/record.uri?eid=2-s2.0-85132568003&doi=10.3390%2fnu14132631&partnerID=40&md5=c2542dd73903f22b671fd7cac1b9f605	Given the probiotic effects previously found in Bifidobacterium animalis subsp. lactis MN‐ Gup (MN‐Gup) and its great application potential in dairy products, this study aimed to investigate the effects of fermented milk containing MN‐Gup or MN‐Gup‐based synbiotics on high fat diet (HFD)‐induced obesity in rats. Galacto‐oligosaccharides (GOS) and xylo‐oligosaccharides (XOS) were selected as the t…		Article	Final	All Open Access; Gold Open Access; Green Open Access	Scopus	2-s2.0-85132568003
Lin Y.-C.; Chen Y.-T.; Li K.-Y.; Chen M.-J.	Lin, Yu-Chun (56719901100); Chen, Yung-Tsung (57188573486); Li, Kuan-Yi (57169127500); Chen, Ming-Ju (24330561000)	56719901100; 57188573486; 57169127500; 24330561000	Investigating the Mechanistic Differences of Obesity-Inducing Lactobacillus kefiranofaciens M1 and Anti-obesity Lactobacillus mali APS1 by Microbolomics and Metabolomics	2020	Frontiers in Microbiology	11		1454				18	10.3389/fmicb.2020.01454	https://www.scopus.com/inward/record.uri?eid=2-s2.0-85088479581&doi=10.3389%2ffmicb.2020.01454&partnerID=40&md5=b444ccb3728a7219eedf2aa008066aaf	Many studies have investigated the anti-obesity effects of probiotics in animal models and humans. However, few studies have focused on the mechanisms of obesity-inducing probiotics. In a previous study, we demonstrated that specific bacterial strains isolated from kefir, Lactobacillus kefirnofaciens M1 and Lactobacillus mali APS1, possess obesity and anti-obesity effects, respectively, in high-f…		Article	Final	All Open Access; Gold Open Access; Green Open Access	Scopus	2-s2.0-85088479581
Calatayud M.; Börner R.A.; Ghyselinck J.; Verstrepen L.; De Medts J.; Van den Abbeele P.; Boulangé C.L.; Priour S.; Marzorati M.; Damak S.	Calatayud, Marta (35344492000); Börner, Rosa Aragao (57311642200); Ghyselinck, Jonas (40761377000); Verstrepen, Lynn (15847170400); De Medts, Jelle (37092885000); Van den Abbeele, Pieter (26428635800); Boulangé, Claire L. (36702451000); Priour, Sarah (57275557900); Marzorati, Massimo (12545508300); Damak, Sami (6601986309)	35344492000; 57311642200; 40761377000; 15847170400; 37092885000; 26428635800; 36702451000; 57275557900; 12545508300; 6601986309	Water kefir and derived pasteurized beverages modulate gut microbiota, intestinal permeability and cytokine production in vitro	2021	Nutrients	13	11	3897				22	10.3390/nu13113897	https://www.scopus.com/inward/record.uri?eid=2-s2.0-85117908147&doi=10.3390%2fnu13113897&partnerID=40&md5=0d374c6d1599c451f4c0a488093dadef	Fermentation is an ancient food preservation process, and fermented products have been traditionally consumed in different cultures worldwide over the years. The interplay between human gut microbiota, diet and host health is widely recognized. Diet is one of the main factors modulating gut microbiota potentially with beneficial effects on human health. Fermented dairy products have received much…	34836151	Article	Final	All Open Access; Gold Open Access; Green Open Access	Scopus	2-s2.0-85117908147
Dahiya D.; Nigam P.S.	Dahiya, Divakar (57205467308); Nigam, Poonam Singh (7102867247)	57205467308; 7102867247	The Gut Microbiota Influenced by the Intake of Probiotics and Functional Foods with Prebiotics Can Sustain Wellness and Alleviate Certain Ailments like Gut-Inflammation and Colon-Cancer	2022	Microorganisms	10	3	665				77	10.3390/microorganisms10030665	https://www.scopus.com/inward/record.uri?eid=2-s2.0-85126643704&doi=10.3390%2fmicroorganisms10030665&partnerID=40&md5=9b6727e08960bc4bb16c61dbd8dcfcd8	The gut microbiota is composed of several microbial strains, with diverse and variable combinations in healthy and sick persons, changing at different stages of life. A healthy balance between host and gut microorganisms must be maintained in order to perform the normal physiological, metabolic, and immune functions and prevent disease development. Disturbances in the balance of the gut microbiot…		Review	Final	All Open Access; Gold Open Access; Green Open Access	Scopus	2-s2.0-85126643704
Irokanulo E.O.; Akalegbere M.A.	Irokanulo, E.O. (6602451886); Akalegbere, M.A. (57218892733)	6602451886; 57218892733	Probiotics for Gastrointestinal Health and General Wellbeing	2020	International Journal of Probiotics and Prebiotics	15	1		22	29	7	3	10.37290/IJPP2641-7197.15:22-29	https://www.scopus.com/inward/record.uri?eid=2-s2.0-85090637148&doi=10.37290%2fIJPP2641-7197.15%3a22-29&partnerID=40&md5=c1f0d2a7060e7eac3ee4ba451d014f29	Gastrointestinal health is a precursor to general wellbeing in humans. Maintaining good normal gut flora for the health benAêfits they provide is important. Unfortunately, however, the good gut flora is sometimes dislodged during feeding and treatÂment with certain drugs. Foods that lead to such gut flora displacement may contain other microorganisms whose actions create unfavourable environmenta…		Review	Final		Scopus	2-s2.0-85090637148
Varsha K.K.; Maheshwari A.P.; Nampoothiri K.M.	Varsha, Kontham Kulangara (54984070700); Maheshwari, Arun Padmakumar (57226068675); Nampoothiri, Kesavan Madhavan (6602697956)	54984070700; 57226068675; 6602697956	Accomplishment of probiotics in human health pertaining to immunoregulation and disease control	2021	Clinical Nutrition ESPEN	44			26	37	11	17	10.1016/j.clnesp.2021.06.020	https://www.scopus.com/inward/record.uri?eid=2-s2.0-85110347976&doi=10.1016%2fj.clnesp.2021.06.020&partnerID=40&md5=922870fa4b78a6a0696837598885330e	It is a well-established fact that the microbiome harboring the human body plays a critical role in maintaining human health and can influence treatments against various ailments. Human microbiome-based research contemplates the possibility of selecting and administering specific commensal bacterial strains to modulate the gut microbiota to attain favorable outcomes to the therapies. Consumption …	34330476	Review	Final		Scopus	2-s2.0-85110347976
Chen Y.-T.; Hsu A.-H.; Chiou S.-Y.; Lin Y.-C.; Lin J.-S.	Chen, Yung-Tsung (57188573486); Hsu, Ai-Hua (57224861139); Chiou, Shiou-Yun (57224860838); Lin, Yu-Chun (56719901100); Lin, Jin-Seng (57201418933)	57188573486; 57224861139; 57224860838; 56719901100; 57201418933	Ab-kefir reduced body weight and ameliorated inflammation in adipose tissue of obese mice fed a high-fat diet, but not a high-sucrose diet	2021	Nutrients	13	7	2182				17	10.3390/nu13072182	https://www.scopus.com/inward/record.uri?eid=2-s2.0-85108432822&doi=10.3390%2fnu13072182&partnerID=40&md5=d2491f6f2cc6b7e5f388b65be2d8ec32	Consumption of different types of high-calorie foods leads to the development of various metabolic disorders. However, the effects of multi-strain probiotics on different types of diet-induced obesity and intestinal dysbiosis remain unclear. In this study, mice were fed a control diet, high-fat diet (HFD; 60% kcal fat and 20% kcal carbohydrate), or western diet (WD; 40% kcal fat and 43% kcal carb…	34202894	Article	Final	All Open Access; Gold Open Access; Green Open Access	Scopus	2-s2.0-85108432822
Hamida R.S.; Shami A.; Ali M.A.; Almohawes Z.N.; Mohammed A.E.; Bin-Meferij M.M.	Hamida, Reham Samir (57211947908); Shami, Ashwag (57204101290); Ali, Mohamed Abdelaal (59292338400); Almohawes, Zakiah Nasser (57216075153); Mohammed, Afrah E. (56099709500); Bin-Meferij, Mashael Mohammed (15847602600)	57211947908; 57204101290; 59292338400; 57216075153; 56099709500; 15847602600	Kefir: A protective dietary supplementation against viral infection	2021	Biomedicine and Pharmacotherapy	133		110974				50	10.1016/j.biopha.2020.110974	https://www.scopus.com/inward/record.uri?eid=2-s2.0-85096161207&doi=10.1016%2fj.biopha.2020.110974&partnerID=40&md5=c2f348f414c643832a5b4728a193b404	Coronavirus disease 2019 (COVID-19) is an infectious disease caused by a recently discovered coronavirus termed ‘severe acute respiratory syndrome coronavirus 2′ (SARS-CoV-2). Several scholars have tested antiviral drugs and compounds to overcome COVID-19. ‘Kefir’ is a fermented milk drink similar to a thin yogurt that is made from kefir grains. Kefir and its probiotic contents can modulate the i…	33186795	Review	Final	All Open Access; Gold Open Access; Green Open Access	Scopus	2-s2.0-85096161207
Lyu S.; Pan F.; Ge H.; Yang Q.; Duan X.; Feng M.; Liu X.; Zhang T.; Liu J.	Lyu, Siwen (57314299700); Pan, Fengguang (7201487259); Ge, Huifang (57192940811); Yang, Qi (57222136217); Duan, Xuehui (57435944200); Feng, Mengmeng (57435944300); Liu, Xuanting (56035997100); Zhang, Ting (57188964600); Liu, Jingbo (55705853900)	57314299700; 7201487259; 57192940811; 57222136217; 57435944200; 57435944300; 56035997100; 57188964600; 55705853900	Fermented egg-milk beverage alleviates dextran sulfate sodium-induced colitis in mice through the modulation of intestinal flora and short-chain fatty acids	2022	Food and Function	13	2		702	715	13	15	10.1039/d1fo03040j	https://www.scopus.com/inward/record.uri?eid=2-s2.0-85123878027&doi=10.1039%2fd1fo03040j&partnerID=40&md5=131a61c037e2aeec4082666349babdc7	Fermented egg-milk beverage (FEMB) can alleviate the symptoms of intestinal diseases by regulating intestinal flora and supplying nutrition. This study investigated the protective effect of FEMB on dextran sulfate sodium (DSS)-induced ulcerative colitis (UC) in mice. The results showed that FEMB relieved the UC mice's pathological abnormalities and colonic inflammation, and restructured the intes…	34935826	Article	Final		Scopus	2-s2.0-85123878027
Zeng X.; Jia H.; Shi Y.; Chen K.; Wang Z.; Gao Z.; Yuan Y.; Yue T.	Zeng, Xuejun (57223674605); Jia, Hang (57221969342); Shi, Yiheng (57189368713); Chen, Ke (57224522810); Wang, Zhouli (54794623800); Gao, Zhenpeng (12241130000); Yuan, Yahong (57205312227); Yue, Tianli (57203249114)	57223674605; 57221969342; 57189368713; 57224522810; 54794623800; 12241130000; 57205312227; 57203249114	Lactobacillus kefiranofaciens JKSP109 and Saccharomyces cerevisiae JKSP39 isolated from Tibetan kefir grain co-alleviated AOM/DSS induced inflammation and colorectal carcinogenesis	2022	Food and Function	13	13		6947	6961	14	17	10.1039/d1fo02939h	https://www.scopus.com/inward/record.uri?eid=2-s2.0-85134083331&doi=10.1039%2fd1fo02939h&partnerID=40&md5=d3e49f00daaa8c301b3afc267dfff101	This study aimed to investigate the alleviative effects of Lactobacillus kefiranofaciens JKSP109 (LK) and Saccharomyces cerevisiae JKSP39 (SC) isolated from Tibetan kefir grain on colon inflammation and colorectal carcinogenesis. Azoxymethane (AOM) and dextran sulfate sodium (DSS) were used to establish a mouse model of colorectal cancer (CRC). The treatment group mice were administered with LK, …	35575226	Article	Final		Scopus	2-s2.0-85134083331
Patel K.; Patel D.K.	Patel, Kanika (57323620100); Patel, Dinesh Kumar (55070177700)	57323620100; 55070177700	The Potential Therapeutic Properties of Prunetin against Human Health Complications: A Review of Medicinal Importance and Pharmacological Activities	2022	Drug metabolism and bioanalysis letters	15	3		166	177	11	10	10.2174/2949681015666220912104743	https://www.scopus.com/inward/record.uri?eid=2-s2.0-85167817937&doi=10.2174%2f2949681015666220912104743&partnerID=40&md5=f58576599080139c5eeb46d28318cee7	Background: Flavonoids are polyphenolic compounds found to be present in nature and abundant in flowers and fruits. Flavonoidal class phytochemicals have gained interest in the scientific field because of their important pharmacological activities. Several scientific studies have revealed anti-bacterial, anti-oxidant, anti-fungal, analgesic, anti-viral, anti-inflammatory, anti-tumor, anti-parasit…		Review	Final		Scopus	2-s2.0-85167817937
Bagkar P.; Dixit Y.; Tiwari A.; Gupta A.K.; Maity C.	Bagkar, Pratik (57218852909); Dixit, Yogini (57208596167); Tiwari, Amit (57222253752); Gupta, Anil Kumar (57203981424); Maity, Chiranjit (55399125500)	57218852909; 57208596167; 57222253752; 57203981424; 55399125500	Process and Storage Stability of Bacillus coagulans LBSC in Food Matrices and Appraisal of Calorific Restriction	2021	Applied Food Biotechnology	8	1		57	69	12	10	10.22037/afb.v8i1.31212	https://www.scopus.com/inward/record.uri?eid=2-s2.0-85102066496&doi=10.22037%2fafb.v8i1.31212&partnerID=40&md5=af2b4f7edd7383e4163c27927424b213	Background and Objective: Probiotic bacteria as food additives have led to a significant growth in functional food levels. Functional foods present multiple challenges to probiotic viability and stability. In the present study, Bacillus coagulans LBSC DSM 17654, a probiotic strain, was incorporated into various foods to assess its stability during processing and storage and ability to decrease fo…		Article	Final		Scopus	2-s2.0-85102066496
Mendes E.; Casaro M.B.; Fukumori C.; Ribeiro W.R.; Dos Santos A.L.; Sartorelli P.; Lazarini M.; Bogsan C.S.B.; Oliveira M.A.; Ferreira C.M.	Mendes, E. (56975991600); Casaro, M.B. (57202009309); Fukumori, C. (57210370634); Ribeiro, W.R. (56770955500); Dos Santos, A.L. (56768893800); Sartorelli, P. (7005268073); Lazarini, M. (37102119100); Bogsan, C.S.B. (55278896900); Oliveira, M.A. (56260320000); Ferreira, C.M. (36518513800)	56975991600; 57202009309; 57210370634; 56770955500; 56768893800; 7005268073; 37102119100; 55278896900; 56260320000; 36518513800	Preventive oral kefir supplementation protects mice from ovariectomy-induced exacerbated allergic airway inflammation	2021	Beneficial Microbes	12	2		187	197	10	4	10.3920/BM2020.0112	https://www.scopus.com/inward/record.uri?eid=2-s2.0-85104276534&doi=10.3920%2fBM2020.0112&partnerID=40&md5=21bd1299742c499e7bcf284002a75315	Asthma is an inflammatory lung disease that affects more women than men in adulthood. Clinical evidence shows that hormonal fluctuation during the menstrual cycle and menopause are related to increased asthma severity in women. Considering that life expectancy has increased and that most women now undergo menopause, strategies to prevent the worsening of asthma symptoms are particularly important…	33789554	Article	Final		Scopus	2-s2.0-85104276534
Choi J.; In Lee S.; Rackerby B.; Frojen R.; Goddik L.; Ha S.-D.; Park S.H.	Choi, Jungmin (57209205952); In Lee, Sang (6505558755); Rackerby, Bryna (57209345326); Frojen, Robin (57215771197); Goddik, Lisbeth (55665645400); Ha, Sang-Do (7202501249); Park, Si Hong (57206263955)	57209205952; 6505558755; 57209345326; 57215771197; 55665645400; 7202501249; 57206263955	Assessment of overall microbial community shift during Cheddar cheese production from raw milk to aging	2020	Applied Microbiology and Biotechnology	104	14		6249	6260	11	36	10.1007/s00253-020-10651-7	https://www.scopus.com/inward/record.uri?eid=2-s2.0-85085317401&doi=10.1007%2fs00253-020-10651-7&partnerID=40&md5=5ec3ce53684a96c0cef39a5fb5c8081d	Abstract: Cheese is a fermented dairy product that is made from animal milk and is considered to be a healthy food due to its available nutrients and potential probiotic characteristics. Since the microbes in the cheese matrix directly contribute to the quality and physicochemical properties of cheese, it is important to understand the microbial properties of cheese. In this study, Cheddar cheese…	32451588	Article	Final		Scopus	2-s2.0-85085317401
Vlachou E.; Ntikoudi A.; Govina O.; Lavdaniti M.; Kotsalas N.; Tsartsalis A.; Dimitriadis G.	Vlachou, Eugenia (35192488400); Ntikoudi, Anastasia (57195384776); Govina, Ourania (23008536900); Lavdaniti, Maria (24470687100); Kotsalas, Nikolaos (57194024113); Tsartsalis, Athanasios (24073743600); Dimitriadis, George (7007030704)	35192488400; 57195384776; 23008536900; 24470687100; 57194024113; 24073743600; 7007030704	Effects of probiotics on diabetic nephropathy: A systematic review	2020	Current Clinical Pharmacology	15	3		234	242	8	27	10.2174/1574884715666200303112753	https://www.scopus.com/inward/record.uri?eid=2-s2.0-85091091123&doi=10.2174%2f1574884715666200303112753&partnerID=40&md5=96b9a7ca74f9c8bfefbc5892a91c65c6	Background: Diabetic Nephropathy is a frequent complication of diabetes mellitus due to functional and structural modifications in multiple kidney compartments. Probiotics have risen lately as a forthcoming therapeutic intervention but they have not been systematically evaluated in diabetic nephropathy so far. The aim of this systematic review was to evaluate randomized controlled trials and expe…	32124701	Article	Final		Scopus	2-s2.0-85091091123
Yan S.; Yang B.; Ross R.P.; Stanton C.; Zhang H.; Zhao J.; Chen W.	Yan, Shuang (57194681421); Yang, Bo (58875261300); Ross, R. Paul (55664948500); Stanton, Catherine (7005945062); Zhang, Hao (57205517057); Zhao, Jianxin (59653979800); Chen, Wei (55613230694)	57194681421; 58875261300; 55664948500; 7005945062; 57205517057; 59653979800; 55613230694	Bifidobacterium longum subsp. longum YS108R fermented milk alleviates DSS induced colitis via anti-inflammation, mucosal barrier maintenance and gut microbiota modulation	2020	Journal of Functional Foods	73		104153				44	10.1016/j.jff.2020.104153	https://www.scopus.com/inward/record.uri?eid=2-s2.0-85089416118&doi=10.1016%2fj.jff.2020.104153&partnerID=40&md5=ed079e5a762ba77ca2fbc9d9bc7e37fa	The health-associated benefits of bifidobacteria has generated interest in the production of bifidobacteria-fermented milk. In this study, three fermented milks were generated using Bifidobacterium longum subsp. longum YS108R which is a ropy-exopolysaccharide producer, the probiotic strain Bifidobacterium animalis subsp. lactis BB12, and a starter culture blend composed of Lactobacillus delbrueck…		Article	Final	All Open Access; Gold Open Access	Scopus	2-s2.0-85089416118
Lee C.S.; Kim J.-Y.; Kim B.K.; Lee I.O.; Park N.H.; Kim S.H.	Lee, C.S. (57205564059); Kim, J.-Y. (59475449200); Kim, B.K. (57214083378); Lee, I.O. (57201408310); Park, N.H. (57218099414); Kim, S.H. (7601601647)	57205564059; 59475449200; 57214083378; 57201408310; 57218099414; 7601601647	Lactobacillus-fermented milk products attenuate bone loss in an experimental rat model of ovariectomy-induced post-menopausal primary osteoporosis	2021	Journal of Applied Microbiology	130	6		2041	2062	21	33	10.1111/jam.14852	https://www.scopus.com/inward/record.uri?eid=2-s2.0-85096788160&doi=10.1111%2fjam.14852&partnerID=40&md5=ae10369013894bc22b5fbee968490db1	Aim: In this study, we investigated the anti-osteoporotic effect of two fermented milk products (FMPs) fermented by Lactobacillus plantarum A41 and Lactobacillus fermentum SRK414 on a rat model of ovariectomy-induced post-menopausal primary osteoporosis. Methods and Results: The two Lactobacillus FMPs increased the bone volume and bone mineral density (BMD) in ovariectomized (OVX) rats, and norma…	32920885	Article	Final		Scopus	2-s2.0-85096788160
Toukam L.L.; Tatsinkou Fossi B.; Taiwe G.S.; Bila R.B.; Feugaing Sofeu D.D.; Ivo E.P.; Achidi E.A.	Toukam, Liliane Laure (57226329938); Tatsinkou Fossi, Bertrand (8364664300); Taiwe, Germain Sotoing (26425369400); Bila, Raymond Bess (57226331582); Feugaing Sofeu, David Denis (57226335715); Ivo, Enyong Peter (57226341109); Achidi, Eric Akum (8870147900)	57226329938; 8364664300; 26425369400; 57226331582; 57226335715; 57226341109; 8870147900	In vivo antimalarial activity of a probiotic bacterium Lactobacillus sakei isolated from traditionally fermented milk in BALB/c mice infected with Plasmodium berghei ANKA	2021	Journal of Ethnopharmacology	280		114448				10	10.1016/j.jep.2021.114448	https://www.scopus.com/inward/record.uri?eid=2-s2.0-85111215653&doi=10.1016%2fj.jep.2021.114448&partnerID=40&md5=25041a16b7feaad88dc62db7df3ae87c	Ethnopharmacological relevance: Milk production, processing and consumption are integral part of traditional practices in Fulani tribe of Cameroon. It has been observed that Fulani are resistant to malaria. Dairy products traditionally processed by Fulani are intensively used in the ritual treatment of malarial, inflammations and behavioural disorders. Many studies have demonstrated that fermente…	34303805	Article	Final		Scopus	2-s2.0-85111215653
Liu Y.; Zhang F.-M.; Hu W.-Z.	Liu, Yao (57217109746); Zhang, Fa-Ming (7404969978); Hu, Wen-Zhi (35795406400)	57217109746; 7404969978; 35795406400	Hypertension: Microbiota-targeting treatment	2020	Chinese Medical Journal	133	11		1353	1354	1	5	10.1097/CM9.0000000000000657	https://www.scopus.com/inward/record.uri?eid=2-s2.0-85086285765&doi=10.1097%2fCM9.0000000000000657&partnerID=40&md5=fb0cbb49650c7aaa1961c10b8e84fbf7	[No abstract available]	31977554	Review	Final	All Open Access; Gold Open Access; Green Open Access	Scopus	2-s2.0-85086285765
Salama H.H.; Trif M.; Rusu A.V.; Bhattacharya S.	Salama, Heba Hassan (59000123500); Trif, Monica (25621778500); Rusu, Alexandru Vasile (57189331132); Bhattacharya, Sourish (56282529800)	59000123500; 25621778500; 57189331132; 56282529800	Application of Functional and Edible Coatings and Films as Promising Strategies for Developing Dairy Functional Products—A Review on Yoghurt Case	2022	Coatings	12	6	838				9	10.3390/coatings12060838	https://www.scopus.com/inward/record.uri?eid=2-s2.0-85132693947&doi=10.3390%2fcoatings12060838&partnerID=40&md5=9e7b9465817a5aa35a0ac52fdc614169	Edible coatings and films appear to be a very promising strategy for delivering bioactive compounds and probiotics in food systems when direct incorporation/inoculation is not an option. The production of dairy products has undergone radical modifications thanks to nanotechnology. Despite being a relatively new occurrence in the dairy sector, nanotechnology has quickly become a popular means of i…		Review	Final	All Open Access; Gold Open Access	Scopus	2-s2.0-85132693947
Aitzhanova A.; Oleinikova Y.; Mounier J.; Hymery N.; Leyva Salas M.; Amangeldi A.; Saubenova M.; Alimzhanova M.; Ashimuly K.; Sadanov A.	Aitzhanova, Aida (57219123501); Oleinikova, Yelena (57219126476); Mounier, Jérôme (12786230800); Hymery, Nolwenn (14017904100); Leyva Salas, Marcia (57202578983); Amangeldi, Alma (57219123986); Saubenova, Margarita (6603084950); Alimzhanova, Mereke (35083073100); Ashimuly, Kazhybek (57191845590); Sadanov, Amankeldy (56593052500)	57219123501; 57219126476; 12786230800; 14017904100; 57202578983; 57219123986; 6603084950; 35083073100; 57191845590; 56593052500	Dairy associations for the targeted control of opportunistic Candida	2021	World Journal of Microbiology and Biotechnology	37	8	143				10	10.1007/s11274-021-03096-1	https://www.scopus.com/inward/record.uri?eid=2-s2.0-85111545401&doi=10.1007%2fs11274-021-03096-1&partnerID=40&md5=0a43d94bd39f19e78dba4302258c8392	Antifungal and antibacterial activities of twenty-six combinations of lactic acid bacteria, propionibacteria, acetic acid bacteria and dairy yeasts inoculated in whey and milk were investigated. Associations including acetic acid bacteria were shown to suppress growth of the opportunistic yeast Candida albicans in well-diffusion assays. The protective effect of milk fermented with the two most pr…	34328568	Article	Final		Scopus	2-s2.0-85111545401
Feng C.; Zhang W.; Zhang T.; Li B.; He Q.; Kwok L.-Y.; Zhang H.	Feng, Cuijiao (57741278400); Zhang, Weiqin (57397322100); Zhang, Tao (57387622800); Li, Bohai (57219600307); He, Qiuwen (55786680500); Kwok, Lai-Yu (55984305800); Zhang, Heping (57192488467)	57741278400; 57397322100; 57387622800; 57219600307; 55786680500; 55984305800; 57192488467	Oral administration of pasteurized probiotic fermented milk alleviates dextran sulfate sodium-induced inflammatory bowel disease in rats	2022	Journal of Functional Foods	94		105140				21	10.1016/j.jff.2022.105140	https://www.scopus.com/inward/record.uri?eid=2-s2.0-85131946246&doi=10.1016%2fj.jff.2022.105140&partnerID=40&md5=7bc3ca2a2addd5473821c2a9c3255803	The pathogenesis of inflammatory bowel disease (IBD) is closely related to inflammatory damage and gut dysbiosis. Administering fermented milk may serve as a dietary intervention strategy of delivering bioactive substrates to consumers. This work aimed to investigate the mitigating effects of pasteurized probiotic fermented milk on dextran sulfate sodium (DSS)-induced IBD in rats. Our results sho…		Article	Final	All Open Access; Gold Open Access	Scopus	2-s2.0-85131946246
Hang F.; Jiang Y.; Yan L.; Hong Q.; Lu W.; Zhao J.; Zhang H.; Chen W.	Hang, Feng (35204895500); Jiang, Yuanzhi (57215187597); Yan, Liwen (57215185997); Hong, Qing (57896407100); Lu, Wenwei (55484329700); Zhao, Jianxin (59653979800); Zhang, Hao (57205517057); Chen, Wei (55613230694)	35204895500; 57215187597; 57215185997; 57896407100; 55484329700; 59653979800; 57205517057; 55613230694	Preliminary study for the stimulation effect of plant-based meals on pure culture Lactobacillus plantarum growth and acidification in milk fermentation	2020	Journal of Dairy Science	103	5		4078	4087	9	16	10.3168/jds.2019-17200	https://www.scopus.com/inward/record.uri?eid=2-s2.0-85080078667&doi=10.3168%2fjds.2019-17200&partnerID=40&md5=1d2b042cb511fc94fa1dadd01baee327	Fermented dairy products have been recognized as the best carriers for the administration of probiotics. Because one of the potential probiotic strains, Lactobacillus plantarum, has poor proteolytic ability and weak acidifying capacity in milk fermentation, the aim of this study was to preliminarily investigate the stimulation effect of plant-based meals on L. plantarum CCFM8661 growth in milk, a…	32113760	Article	Final	All Open Access; Bronze Open Access	Scopus	2-s2.0-85080078667
Li W.; Gao L.; Huang W.; Ma Y.; Muhammad I.; Hanif A.; Ding Z.; Guo X.	Li, Wenyuan (56538937200); Gao, Li'e (57219177422); Huang, Wenkang (57218604214); Ma, Ying (57218604685); Muhammad, Ishaq (57211457626); Hanif, Anum (57221977277); Ding, Zitong (57207622562); Guo, Xusheng (56652802000)	56538937200; 57219177422; 57218604214; 57218604685; 57211457626; 57221977277; 57207622562; 56652802000	Antioxidant properties of lactic acid bacteria isolated from traditional fermented yak milk and their probiotic effects on the oxidative senescence of Caenorhabditis elegans	2022	Food and Function	13	6		3690	3703	13	45	10.1039/d1fo03538j	https://www.scopus.com/inward/record.uri?eid=2-s2.0-85127086869&doi=10.1039%2fd1fo03538j&partnerID=40&md5=b420a63d7295e566f3dbf1cd3ed6375c	The objectives of the current study were to screen antioxidant lactic acid bacteria (LAB) strains isolated from traditionally fermented Tibetan yak milk, and to evaluate their probiotic effects on the oxidative senescence of Caenorhabditis elegans (C. elegans). A total of 10 LAB isolates were assessed for their antioxidant activity by in vitro assays, and three strains with high activity were sel…	35262535	Article	Final		Scopus	2-s2.0-85127086869
Balcells F.; Martínez Monteros M.J.; Gómez A.L.; Cazorla S.I.; Perdigón G.; Maldonado-Galdeano C.	Balcells, Florencia (57221532859); Martínez Monteros, María José (57427849600); Gómez, Alba Lorena (57427640300); Cazorla, Silvia Inés (6507044438); Perdigón, Gabriela (7006754314); Maldonado-Galdeano, Carolina (8306476000)	57221532859; 57427849600; 57427640300; 6507044438; 7006754314; 8306476000	Probiotic Consumption Boosts Thymus in Obesity and Senescence Mouse Models	2022	Nutrients	14	3	616				11	10.3390/nu14030616	https://www.scopus.com/inward/record.uri?eid=2-s2.0-85123552208&doi=10.3390%2fnu14030616&partnerID=40&md5=1b3ec4bccff9434453bbd91e6a4fa68b	The ability of the immune system to respond to different pathogens throughout life requires the constant production and selection of T cells in the thymus. This immune organ is very sensitive to age, infectious processes and nutrition disorders (obesity and malnutrition). Several studies have shown that the incorporation of some probiotic bacteria or probiotic fermented milk in the diet has benef…	35276973	Article	Final	All Open Access; Gold Open Access; Green Open Access	Scopus	2-s2.0-85123552208
El Sayed N.S.; Kandil E.A.; Ghoneum M.H.	El Sayed, Nesrine S. (36129322300); Kandil, Esraa A. (57190140351); Ghoneum, Mamdooh H. (7003301479)	36129322300; 57190140351; 7003301479	Probiotics Fermentation Technology, a Novel Kefir Product, Ameliorates Cognitive Impairment in Streptozotocin-Induced Sporadic Alzheimer's Disease in Mice	2021	Oxidative Medicine and Cellular Longevity	2021		5525306				13	10.1155/2021/5525306	https://www.scopus.com/inward/record.uri?eid=2-s2.0-85111169591&doi=10.1155%2f2021%2f5525306&partnerID=40&md5=facaae2ec9ad2386796e122fdab14cf5	Alzheimer's disease (AD) is a neurodegenerative disease characterized by cognitive impairment. Gut microbiota dysfunction (dysbiosis) is implicated in the pathology of AD and is associated with several detrimental consequences, including neurotransmitter depletion, oxidative stress, inflammation, apoptosis, and insulin resistance, which all contribute to the onset of AD. The objective of this stu…	34306309	Article	Final	All Open Access; Green Open Access; Hybrid Gold Open Access	Scopus	2-s2.0-85111169591
Meng L.; Li S.; Liu G.; Fan X.; Qiao Y.; Zhang A.; Lin Y.; Zhao X.; Huang K.; Feng Z.	Meng, Li (58826330300); Li, Shuang (57196099817); Liu, Gefei (57190373121); Fan, Xuejing (57210696846); Qiao, Yali (57203505679); Zhang, Ao (57739577500); Lin, Yanan (57217526142); Zhao, Xingming (57217525800); Huang, Kai (57219703947); Feng, Zhen (36092722700)	58826330300; 57196099817; 57190373121; 57210696846; 57203505679; 57739577500; 57217526142; 57217525800; 57219703947; 36092722700	The nutrient requirements of Lactobacillus acidophilus LA-5 and their application to fermented milk	2021	Journal of Dairy Science	104	1		138	150	12	41	10.3168/jds.2020-18953	https://www.scopus.com/inward/record.uri?eid=2-s2.0-85094849562&doi=10.3168%2fjds.2020-18953&partnerID=40&md5=20e8ef7fbf716912302347c1dde8cc7f	Lactobacillus acidophilus LA-5 is a suitable probiotic for food application, but because of its slow growth in milk, an increase in its efficiency is desired. To shorten the time required for fermentation, the nutrient requirements of L. acidophilus LA-5 were analyzed, including the patterns of consumption of amino acids, purines, pyrimidines, vitamins, and metal ions. The nutrients required by L…	33131816	Article	Final		Scopus	2-s2.0-85094849562
Aires R.; Gobbi Amorim F.; Côco L.Z.; Da Conceição A.P.; Zanardo T.É.C.; Taufner G.H.; Nogueira B.V.; Vasquez E.C.; Melo Costa Pereira T.; Campagnaro B.P.; Dos Santos Meyrelles S.	Aires, Rafaela (57192982904); Gobbi Amorim, Fernanda (57219413984); Côco, Larissa Zambom (57203410472); Da Conceição, Amanda Pompermayer (57460601500); Zanardo, Tadeu Ériton Caliman (56986582100); Taufner, Gabriel Henrique (57219473474); Nogueira, Breno Valentim (22135299800); Vasquez, Elisardo Corral (7005617029); Melo Costa Pereira, Thiago (57219412099); Campagnaro, Bianca Prandi (49963031800);…	57192982904; 57219413984; 57203410472; 57460601500; 56986582100; 57219473474; 22135299800; 7005617029; 57219412099; 49963031800; 6601989211	Use of kefir peptide (Kef-1) as an emerging approach for the treatment of oxidative stress and inflammation in 2K1C mice	2022	Food and Function	13	4		1965	1974	9	5	10.1039/d1fo01798e	https://www.scopus.com/inward/record.uri?eid=2-s2.0-85125000866&doi=10.1039%2fd1fo01798e&partnerID=40&md5=2ffc97f6677f1d9e4f5b2fc0ca27f7d1	The benefits of kefir consumption are partially due to the rich composition of bioactive molecules released from its fermentation. Angiotensin-converting enzyme (ACE) inhibitors are bioactive molecules with potential use in the treatment or prevention of hypertension, heart failure, and myocardial infarction. Here, the in vivo actions of the Kef-1 peptide, an ACE inhibitor derived from kefir, wer…	35088783	Article	Final		Scopus	2-s2.0-85125000866
Guo Q.; Li S.; Tang J.; Chang S.; Qiang L.; Du G.; Yue T.; Yuan Y.	Guo, Qi (57223228802); Li, Shidong (57356840700); Tang, Jiaxin (57356768500); Chang, Shuaidan (57356697000); Qiang, Liyue (57357053900); Du, Gengan (57223240556); Yue, Tianli (57203249114); Yuan, Yahong (57205312227)	57223228802; 57356840700; 57356768500; 57356697000; 57357053900; 57223240556; 57203249114; 57205312227	Microencapsulation of Lactobacillus plantarum by spray drying: Protective effects during simulated food processing, gastrointestinal conditions, and in kefir	2022	International Journal of Biological Macromolecules	194			539	545	6	27	10.1016/j.ijbiomac.2021.11.096	https://www.scopus.com/inward/record.uri?eid=2-s2.0-85120179617&doi=10.1016%2fj.ijbiomac.2021.11.096&partnerID=40&md5=d655dcb491842afbfecfb48a51fc3388	Probiotics are incorporated into food products because of numerous favorable effects on human health. The viability of probiotics is often affected by unfavorable interference during processing. The encapsulation can provide protection to probiotics during mechanical processing, storage, and gastrointestinal digestion. This study aimed to evaluate the protective effect of whey protein isolate (WP…	34808148	Article	Final		Scopus	2-s2.0-85120179617
Doifode T.; Giridharan V.V.; Generoso J.S.; Bhatti G.; Collodel A.; Schulz P.E.; Forlenza O.V.; Barichello T.	Doifode, Tejaswini (57192287707); Giridharan, Vijayasree V. (36468235500); Generoso, Jaqueline S. (36055309400); Bhatti, Gursimrat (57218800761); Collodel, Allan (6506633122); Schulz, Paul E. (16224920500); Forlenza, Orestes V. (6603840032); Barichello, Tatiana (57205031480)	57192287707; 36468235500; 36055309400; 57218800761; 6506633122; 16224920500; 6603840032; 57205031480	The impact of the microbiota-gut-brain axis on Alzheimer's disease pathophysiology	2021	Pharmacological Research	164		105314				211	10.1016/j.phrs.2020.105314	https://www.scopus.com/inward/record.uri?eid=2-s2.0-85097247859&doi=10.1016%2fj.phrs.2020.105314&partnerID=40&md5=a37c178b39827aaa2b47a7788cdf4c53	The gut microbiota is a complex ecosystem that comprises of more than 100 trillion symbiotic microbial cells. The microbiota, the gut, and the brain form an association, ‘the microbiota-gut-brain axis,’ and synchronize the gut with the central nervous system and modify the behavior and brain immune homeostasis. The bidirectional communication between gut and brain occurs via the immune system, th…	33246175	Review	Final		Scopus	2-s2.0-85097247859
Khalid F.; Saeed M.; Majeed M.R.; Nazir F.; Khalid S.; Amin M.; Nasir M.; Fatima A.	Khalid, Faiza (57696615800); Saeed, Muhammad (57987444400); Majeed, Muhammad Rizwan (57697239700); Nazir, Fahid (57696615900); Khalid, Sundas (58253635700); Amin, Muhammad (59346583500); Nasir, Muhammad (57201184706); Fatima, Aman (57696926300)	57696615800; 57987444400; 57697239700; 57696615900; 58253635700; 59346583500; 57201184706; 57696926300	Enhanced antioxidant potential of supplemented yogurt with sea buckthorn	2022	Food Science and Applied Biotechnology	5	1		87	98	11	5	10.30721/fsab2022.v5.i1.160	https://www.scopus.com/inward/record.uri?eid=2-s2.0-85130304480&doi=10.30721%2ffsab2022.v5.i1.160&partnerID=40&md5=e91409fd604c535fe84d61bfa943b25b	Sea buckthorn, Hippophae rhamnoides, is a renowned fruit in Chinese traditional medicine. The plant contains a massive number of polyphenols, phytochemicals like vitamin C, flavonoids and carotenoids which act as antioxidants and effective against ailments like cold, cough, inflammation, aging and cancer. Yogurt is an ancient fermented milk product and has been using for nutritional purposes. The…		Article	Final	All Open Access; Hybrid Gold Open Access	Scopus	2-s2.0-85130304480
Lesmana R.; Adriani L.; Haryawan Z.; Goenawan H.; Pratiwi Y.S.; Sylviana N.; Supratman U.	Lesmana, R. (55363079700); Adriani, L. (55554457300); Haryawan, Z. (57224359819); Goenawan, H. (52663346100); Pratiwi, Y.S. (59035779100); Sylviana, N. (57193796121); Supratman, U. (6508000748)	55363079700; 55554457300; 57224359819; 52663346100; 59035779100; 57193796121; 6508000748	Probiotic composition of fermented cow milk and soy milk effect on epidermal growth factor and epidermal thickness in female wistar rats	2021	Journal of Animal and Plant Sciences	31	4		1180	1186	6	2	10.36899/JAPS.2021.4.0316	https://www.scopus.com/inward/record.uri?eid=2-s2.0-85107422987&doi=10.36899%2fJAPS.2021.4.0316&partnerID=40&md5=244826fcf67dff5907385948a7096f9c	Isoflavone has an effect on countering the progression of skin aging, while probiotics boost the absorption of nutrients and maintain the skin tissue. Fermentation of isoflavone might be more beneficial for inducing cytokine system and boosting the skin regeneration. There is limited information about the difference of effect between the various formulation of fermented cow milk and soy milk towa…		Article	Final	All Open Access; Bronze Open Access	Scopus	2-s2.0-85107422987
Bahari A.; Shahabi-Ghahfarrokhi I.; Koolivand D.	Bahari, Abbas (56024820600); Shahabi-Ghahfarrokhi, Iman (56335893900); Koolivand, Davoud (55863373100)	56024820600; 56335893900; 55863373100	Kefiran ameliorates malfunctions in primary and functional immune cells caused by lipopolysaccharides	2020	International Journal of Biological Macromolecules	165			619	624	5	7	10.1016/j.ijbiomac.2020.09.219	https://www.scopus.com/inward/record.uri?eid=2-s2.0-85091919565&doi=10.1016%2fj.ijbiomac.2020.09.219&partnerID=40&md5=87b0410869decd14c6cd1a60e93f4396	Kefiran is a water-soluble polysaccharide well recognized as a bioactive ingredient to enhance nutritional and health-promoting features. Also, some therapeutic properties have made this macromolecule an active ingredient in ointments and oral anti-inflammatory drugs. However, the details of the molecular and cellular aspects of these effects have not been addressed. In this study, lipopolysaccha…	33007323	Article	Final		Scopus	2-s2.0-85091919565
El Sayed N.S.; Kandil E.A.; Ghoneum M.H.	El Sayed, Nesrine S. (36129322300); Kandil, Esraa A. (57190140351); Ghoneum, Mamdooh H. (7003301479)	36129322300; 57190140351; 7003301479	Enhancement of Insulin/PI3K/Akt Signaling Pathway and Modulation of Gut Microbiome by Probiotics Fermentation Technology, a Kefir Grain Product, in Sporadic Alzheimer’s Disease Model in Mice	2021	Frontiers in Pharmacology	12		666502				28	10.3389/fphar.2021.666502	https://www.scopus.com/inward/record.uri?eid=2-s2.0-85112621385&doi=10.3389%2ffphar.2021.666502&partnerID=40&md5=5ffe5eea41a5aaee4823f0401340187c	Sporadic Alzheimer’s disease (AD) is the most common neurodegenerative disorder with cognitive dysfunction. Remarkably, alteration in the gut microbiome and resultant insulin resistance has been shown to be connected to metabolic syndrome, the crucial risk factor for AD, and also to be implicated in AD pathogenesis. Thus, this study, we assessed the efficiency of probiotics fermentation technolog…		Article	Final	All Open Access; Gold Open Access; Green Open Access	Scopus	2-s2.0-85112621385
Ekici Ö.; Aslan E.; Aladağ T.; Güzel H.; Korkmaz Ö.; Bostancı A.; Sadi G.; Pektaş M.	Ekici, Ömer (57195199563); Aslan, Esra (57162842100); Aladağ, Tuğçe (57223030240); Güzel, Hilal (55806625500); Korkmaz, Ömer Adil (57209273865); Bostancı, Aykut (57205312966); Sadi, Gökhan (22958725000); Pektaş, Mehmet Bilgehan (35774515000)	57195199563; 57162842100; 57223030240; 55806625500; 57209273865; 57205312966; 22958725000; 35774515000	Masseter muscle and gingival tissue inflammatory response following treatment with high-fructose corn syrup in rats: Anti-inflammatory and antioxidant effects of kefir	2022	Journal of Food Biochemistry	46	3	e13732				10	10.1111/jfbc.13732	https://www.scopus.com/inward/record.uri?eid=2-s2.0-85104565203&doi=10.1111%2fjfbc.13732&partnerID=40&md5=fca41d4a11ebbbb37f1291cb42f8ff4f	The aim of the study was to evaluate whether high-fructose corn syrup (HFCS) intake (20% beverages) impacts antioxidative structures and inflammation in the gingival tissue and masseter muscle of rats. Kefir was tested for its potential utility on changes induced by HFCS. Animals were randomly divided into four groups as control, kefir, HFCS, and HFCS plus kefir. HFCS was given as 20% solutions i…	33864286	Article	Final	All Open Access; Gold Open Access	Scopus	2-s2.0-85104565203
Novin D.; van der Wel J.; Seifan M.; Berenjian A.	Novin, Donya (57207927404); van der Wel, Jordan (57216810726); Seifan, Mostafa (57078795600); Berenjian, Aydin (26535528100)	57207927404; 57216810726; 57078795600; 26535528100	The effect of aeration and mixing in developing a dairy-based functional food rich in menaquinone-7	2020	Bioprocess and Biosystems Engineering	43	10		1773	1780	7	10	10.1007/s00449-020-02366-w	https://www.scopus.com/inward/record.uri?eid=2-s2.0-85085082307&doi=10.1007%2fs00449-020-02366-w&partnerID=40&md5=a798415ed10ad7b90957cf2bb505770f	Vitamin menaquinone-7 (MK-7) supplementation improves bone health and reduces the incidence of osteoporosis. Despite the recent developments in MK-7 fermentation using Bacillus subtilis natto, low fermentation yields, as well as complicated downstream processing steps, are still the main reasons for the expensive final product. To overcome these issues, developing a fermented dairy-based product …	32377942	Article	Final		Scopus	2-s2.0-85085082307
Lo S.-C.; Yang C.-Y.; Mathew D.C.; Huang C.-C.	Lo, Shou-Chen (55138324300); Yang, Chia-Yin (57226162571); Mathew, Dony Chacko (57199418223); Huang, Chieh-Chen (7406884174)	55138324300; 57226162571; 57199418223; 7406884174	Growth and autolysis of the kefir yeast Kluyveromyces marxianus in lactate culture	2021	Scientific Reports	11	1	14552				11	10.1038/s41598-021-94101-y	https://www.scopus.com/inward/record.uri?eid=2-s2.0-85110623649&doi=10.1038%2fs41598-021-94101-y&partnerID=40&md5=c5add27a7f8ccdbefab1e84eee521bd8	Kluyveromyces marxianus is a yeast that could be identified from kefir and can use a broad range of substrates, such as glucose and lactate, as carbon sources. The lactate produced in kefir culture can be a substrate for K. marxianus. However, the complexity of the kefir microbiota makes the traits of K. marxianus difficult to study. In this research, we focused on K. marxianus cultured with lact…	34267270	Article	Final	All Open Access; Gold Open Access; Green Open Access	Scopus	2-s2.0-85110623649
Baspinar B.; Güldaş M.	Baspinar, Busra (57194703421); Güldaş, Metin (35617778500)	57194703421; 35617778500	Traditional plain yogurt: a therapeutic food for metabolic syndrome?	2021	Critical Reviews in Food Science and Nutrition	61	18		3129	3143	14	26	10.1080/10408398.2020.1799931	https://www.scopus.com/inward/record.uri?eid=2-s2.0-85088964660&doi=10.1080%2f10408398.2020.1799931&partnerID=40&md5=1a404aefc9e3b44eacdcc5aba0d52b98	Dairy products have an important role in a healthy diet due to their high-quality protein and rich micronutrients. Yogurt, a fermented milk product, has a similar composition to milk but is a more concentrated product in terms of group B vitamins, minerals, and proteins. It is known that bioactive metabolites and live enzymes that occur by fermentation and digestion, affect the health positively …	32746616	Review	Final		Scopus	2-s2.0-85088964660
Guiomar de Almeida Brasiel P.; Cristina Potente Dutra Luquetti S.; Dutra Medeiros J.; Otavio do Amaral Corrêa J.; Barbosa Ferreira Machado A.; Paula Boroni Moreira A.; Novaes Rocha V.; Teodoro de Souza C.; do Carmo Gouveia Peluzio M.	Guiomar de Almeida Brasiel, Poliana (57201089419); Cristina Potente Dutra Luquetti, Sheila (57194737784); Dutra Medeiros, Julliane (57221698284); Otavio do Amaral Corrêa, José (57273138900); Barbosa Ferreira Machado, Alessandra (57014269400); Paula Boroni Moreira, Ana (57272407700); Novaes Rocha, Vinícius (49362167200); Teodoro de Souza, Claudio (57273139000); do Carmo Gouveia Peluzio, Maria (650…	57201089419; 57194737784; 57221698284; 57273138900; 57014269400; 57272407700; 49362167200; 57273139000; 6508350228	Kefir modulates gut microbiota and reduces DMH-associated colorectal cancer via regulation of intestinal inflammation in adulthood offsprings programmed by neonatal overfeeding	2022	Food Research International	152		110708				16	10.1016/j.foodres.2021.110708	https://www.scopus.com/inward/record.uri?eid=2-s2.0-85115770934&doi=10.1016%2fj.foodres.2021.110708&partnerID=40&md5=e8ce026d62b5e658a773c73145d0eb02	Obesity is associated with chronic inflammation, intestinal dysbiosis, and colorectal cancer risk. The anti-cancer effects of kefir are highlighted. Here, lactating Wistar rats were divided into: Normal litter (NL); Kefir normal litter (KNL); Small litter (SL); Kefir small litter (KSL). The NL and SL groups received 1 mL of water/day; KNL and KSL received kefir milk daily (108 CFU/mL) during lact…	35181109	Article	Final		Scopus	2-s2.0-85115770934
Garg S.; Singh T.P.; Malik R.K.	Garg, Sheenam (37037357400); Singh, Tejinder P. (57218944863); Malik, Ravinder K. (56260291800)	37037357400; 57218944863; 56260291800	In Vivo Implications of Potential Probiotic Lactobacillus reuteri LR6 on the Gut and Immunological Parameters as an Adjuvant Against Protein Energy Malnutrition	2020	Probiotics and Antimicrobial Proteins	12	2		517	534	17	22	10.1007/s12602-019-09563-4	https://www.scopus.com/inward/record.uri?eid=2-s2.0-85068124671&doi=10.1007%2fs12602-019-09563-4&partnerID=40&md5=8fc4516407e73b4aff3034a362f59757	The present study investigated the impact of probiotic Lactobacillus reuteri LR6 on the gut and systemic immunity using protein energy malnourished (PEM) murine model. Thirty male Swiss albino mice were divided into five groups: control (C), malnourished (M), probiotic fermented milk (PFM), skim milk (SM), and bacterial suspension (BS) with six mice per group. Group C was fed with conventional di…	31218544	Article	Final		Scopus	2-s2.0-85068124671
Liu D.; Zeng L.; Yan Z.; Jia J.; Gao J.; Wei Y.	Liu, Dianbin (56384009900); Zeng, Lingbing (55276411500); Yan, Zhihan (57217257870); Jia, Junqi (57217256993); Gao, Jing (57201989302); Wei, Yanxia (36239394900)	56384009900; 55276411500; 57217257870; 57217256993; 57201989302; 36239394900	The mechanisms and safety of probiotics against toxigenic clostridium difficile	2020	Expert Review of Anti-Infective Therapy	18	10		967	975	8	12	10.1080/14787210.2020.1778464	https://www.scopus.com/inward/record.uri?eid=2-s2.0-85086944576&doi=10.1080%2f14787210.2020.1778464&partnerID=40&md5=ebf8fc4ec7346b733f2113a59374d688	Introduction: Toxigenic Clostridium difficile (C. difficile) is the main cause of antibiotic-associated diarrhea and can induce pseudomembranous colitis and infrequent toxic megacolon, which are potentially fatal. The standard antibiotic therapy for C. difficile infection (CDI) is limited by antibiotics’ broad spectrum and further disruptive effects on indigenous microbiota. Probiotics may offer …	32520637	Review	Final		Scopus	2-s2.0-85086944576
Bellikci-Koyu E.; Sarer-Yurekli B.P.; Karagozlu C.; Aydin-Kose F.; Ozgen A.G.; Buyuktuncer Z.	Bellikci-Koyu, Ezgi (57210884270); Sarer-Yurekli, Banu Pınar (26656445700); Karagozlu, Cem (17346191100); Aydin-Kose, Fadime (40361182600); Ozgen, Ahmet Gokhan (7003501408); Buyuktuncer, Zehra (24435998200)	57210884270; 26656445700; 17346191100; 40361182600; 7003501408; 24435998200	Probiotic kefir consumption improves serum apolipoprotein A1 levels in metabolic syndrome patients: a randomized controlled clinical trial	2022	Nutrition Research	102			59	70	11	17	10.1016/j.nutres.2022.02.006	https://www.scopus.com/inward/record.uri?eid=2-s2.0-85127734740&doi=10.1016%2fj.nutres.2022.02.006&partnerID=40&md5=6ca11eacab9d41794d91a8f39b70d44c	Metabolic syndrome has become a major health hazard of the modern world. Studies investigating the effects of traditional fermented foods on metabolic syndrome are limited. We hypothesized that regular kefir consumption could improve the anthropometrical measurements, glycemic control, lipid profile, blood pressure, and inflammatory status in patients with metabolic syndrome. Sixty-two participan…	35405603	Article	Final		Scopus	2-s2.0-85127734740
Kakabadze E.; Zago M.; Rossetti L.; Grdzelishvili N.; Bonvini B.; Janashia I.; Tidona F.; Carminati D.; Giraffa G.; Chanishvili N.	Kakabadze, Elene (57201492910); Zago, Miriam (8401296000); Rossetti, Lia (7101665027); Grdzelishvili, Nino (57201492904); Bonvini, Barbara (17344950300); Janashia, Irakli (57190256609); Tidona, Flavio (35096858800); Carminati, Domenico (6603714473); Giraffa, Giorgio (7003689823); Chanishvili, Nina (12545949700)	57201492910; 8401296000; 7101665027; 57201492904; 17344950300; 57190256609; 35096858800; 6603714473; 7003689823; 12545949700	Design of an autochthonous starter culture using strains isolated from traditional Matsoni	2021	FEMS Microbiology Letters	368	11	fnab061				1	10.1093/femsle/fnab061	https://www.scopus.com/inward/record.uri?eid=2-s2.0-85108386992&doi=10.1093%2ffemsle%2ffnab061&partnerID=40&md5=6acb3ecc7896343e431f14ad7e07a83d	Artisanal products support the conservation of the indigenous biodiversity of food microbiomes, although they do not always comply to quality and hygienic requirements for the dairy industry. This study describes the development of an autochthonous starter culture to produce Matsoni, a traditional Georgian fermented milk. To this end, strains of lactic acid bacteria isolated from artisanal Matson…	34086864	Article	Final		Scopus	2-s2.0-85108386992
Pražnikar Z.J.; Kenig S.; Vardjan T.; Bizjak M.Č.; Petelin A.	Pražnikar, Z. Jenko (24329050500); Kenig, S. (55580966600); Vardjan, T. (55619205100); Bizjak, M. Černelič (55614355700); Petelin, A. (55971315200)	24329050500; 55580966600; 55619205100; 55614355700; 55971315200	Effects of kefir or milk supplementation on zonulin in overweight subjects	2020	Journal of Dairy Science	103	5		3961	3970	9	44	10.3168/jds.2019-17696	https://www.scopus.com/inward/record.uri?eid=2-s2.0-85081926054&doi=10.3168%2fjds.2019-17696&partnerID=40&md5=c708a762037142899aaa420fa7537779	Increased intestinal permeability has been shown to be involved in several diseases associated with low-grade chronic inflammation, including obesity and metabolic syndrome. In the last decade, growing evidence shows the beneficial effects of probiotic-containing food supplementation on these conditions. In this crossover intervention study on 28 asymptomatic overweight adults, we tested the effe…	32171508	Article	Final	All Open Access; Bronze Open Access	Scopus	2-s2.0-85081926054
de Almeida Silva M.; Mowry F.E.; Peaden S.C.; Andrade T.U.; Biancardi V.C.	de Almeida Silva, Mirian (57213170919); Mowry, Francesca Elisabeth (57203850071); Peaden, Sarah Christine (57213170546); Andrade, Tadeu Uggere (23018228700); Biancardi, Vinicia Campana (6507975932)	57213170919; 57203850071; 57213170546; 23018228700; 6507975932	Kefir ameliorates hypertension via gut–brain mechanisms in spontaneously hypertensive rats	2020	Journal of Nutritional Biochemistry	77		108318				39	10.1016/j.jnutbio.2019.108318	https://www.scopus.com/inward/record.uri?eid=2-s2.0-85077651340&doi=10.1016%2fj.jnutbio.2019.108318&partnerID=40&md5=c4537c4b8fcfe601e18511cdf02a43ce	Hypertension is associated with gut dysbiosis and dysregulation of the gut–brain axis. Previous work has shown that probiotic treatments exert beneficial cardiovascular effects in humans and animal models of hypertension. Coupled with the evidence of elevated sympathetic outflow and chronic inflammation in hypertension, we hypothesized that both peripherally and centrally mediated mechanisms unde…	31923755	Article	Final		Scopus	2-s2.0-85077651340
Smoak P.; Harman N.; Flores V.; Kisiolek J.; Pullen N.A.; Lisano J.; Hayward R.; Stewart L.K.	Smoak, Peter (57205421833); Harman, Nicholas (57222560151); Flores, Victoria (57202029244); Kisiolek, Jacob (57194493318); Pullen, Nicholas A. (57204686808); Lisano, Jonathan (55332853300); Hayward, Reid (7202719730); Stewart, Laura K. (57197505714)	57205421833; 57222560151; 57202029244; 57194493318; 57204686808; 55332853300; 7202719730; 57197505714	Kefir Is a Viable Exercise Recovery Beverage for Cancer Survivors Enrolled in a Structured Exercise Program	2021	Medicine and Science in Sports and Exercise	53	10		2045	2053	8	5	10.1249/MSS.0000000000002690	https://www.scopus.com/inward/record.uri?eid=2-s2.0-85116958164&doi=10.1249%2fMSS.0000000000002690&partnerID=40&md5=b1a602219e4dd363a4e03a93ea7c3fa4	Purpose This study investigated the effects of 12 wk of postexercise kefir consumption in cancer survivors who have undergone chemotherapy and/or radiation therapy. Methods All participants were enrolled in a structured exercise training program and separated into kefir (KEF) or control (CON) treatment groups. KEF consumed 8 oz. of kefir after exercise sessions (3 d·wk-1) for 12 wk. Outcome measu…	34519716	Article	Final		Scopus	2-s2.0-85116958164
Chiva-Blanch G.; Müller D.N.	Chiva-Blanch, Gemma (35774206800); Müller, Dominik N (55552281600)	35774206800; 55552281600	Targeted diets for the gut microbiota and the potential cardiovascular effects	2021	Cardiovascular Research	117	11		E135	E137	2	0	10.1093/cvr/cvab276	https://www.scopus.com/inward/record.uri?eid=2-s2.0-85117188263&doi=10.1093%2fcvr%2fcvab276&partnerID=40&md5=d690dcca46953ea2a0527f5eaad3c812	[No abstract available]	34477831	Note	Final	All Open Access; Bronze Open Access	Scopus	2-s2.0-85117188263
Fazio A.; la Torre C.; Caroleo M.C.; Caputo P.; Cannataro R.; Plastina P.; Cione E.	Fazio, Alessia (7005585226); la Torre, Chiara (57205110271); Caroleo, Maria Cristina (57032514200); Caputo, Paolino (55295945900); Cannataro, Roberto (56342206300); Plastina, Pierluigi (8360032300); Cione, Erika (23768196900)	7005585226; 57205110271; 57032514200; 55295945900; 56342206300; 8360032300; 23768196900	Effect of addition of pectins from jujubes (Ziziphus jujuba Mill.) on Vitamin C production during heterolactic fermentation	2020	Molecules	25	11	2706				17	10.3390/molecules25112706	https://www.scopus.com/inward/record.uri?eid=2-s2.0-85086685631&doi=10.3390%2fmolecules25112706&partnerID=40&md5=4cdd24f2ca8a9dc78083d687c1ff4f8c	Soluble fibers, including pectins from apple and lemon, are commonly used as prebiotic and to prepare functional foods. The present study aimed to investigate the physicochemical and functional properties of pectins extracted from jujubes (Ziziphus jujuba Mill.). Pectins were extracted from jujubes at three stages of harvesting and characterized by FTIR and SEM analyses. Whole milk inoculated wit…	32545249	Article	Final	All Open Access; Gold Open Access; Green Open Access	Scopus	2-s2.0-85086685631
Ho S.W.; El-Nezami H.; Corke H.; Ho C.S.; Shah N.P.	Ho, Sze Wing (57211582387); El-Nezami, Hani (6603690577); Corke, Harold (7007102942); Ho, Chun Sing (57215022376); Shah, Nagendra P. (7401823907)	57211582387; 6603690577; 7007102942; 57215022376; 7401823907	L-citrulline enriched fermented milk with Lactobacillus helveticus attenuates dextran sulfate sodium (DSS) induced colitis in mice	2022	Journal of Nutritional Biochemistry	99		108858				12	10.1016/j.jnutbio.2021.108858	https://www.scopus.com/inward/record.uri?eid=2-s2.0-85118538295&doi=10.1016%2fj.jnutbio.2021.108858&partnerID=40&md5=01471d6658a0b62d1fd88562676dd6d6	Inflammatory bowel disease (IBD) is a group of chronic inflammatory gastrointestinal diseases that causes worldwide suffering. L. helveticus is a probiotic that can enhance intestinal barrier function via alleviation of excessive inflammatory response. Citrulline, a functional amino acid, has been reported to stimulate muscle synthesis and to function with a prebiotic-like action with certain Lac…	34587540	Article	Final		Scopus	2-s2.0-85118538295
Wang J.; Bai X.; Peng C.; Yu Z.; Li B.; Zhang W.; Sun Z.; Zhang H.	Wang, Jicheng (35212163400); Bai, Xiaoye (57203686974); Peng, Chuantao (55200830600); Yu, Zhongjie (57191273998); Li, Bohai (57219600307); Zhang, Wenyi (55706423600); Sun, Zhihong (57198737429); Zhang, Heping (57192488467)	35212163400; 57203686974; 55200830600; 57191273998; 57219600307; 55706423600; 57198737429; 57192488467	Fermented milk containing Lactobacillus casei Zhang and Bifidobacterium animalis ssp. lactis V9 alleviated constipation symptoms through regulation of intestinal microbiota, inflammation, and metabolic pathways	2020	Journal of Dairy Science	103	12		11025	11038	13	65	10.3168/jds.2020-18639	https://www.scopus.com/inward/record.uri?eid=2-s2.0-85094164450&doi=10.3168%2fjds.2020-18639&partnerID=40&md5=d4225887b2d16e4e3e070674eca43737	Studies suggest that probiotics and fermented milk can improve defecation in constipated patients. However, the mechanism of fermented milk containing probiotics on constipation remains poorly understood. Volunteers with chronic constipation symptoms were recruited and given 200 g/d of fermented milk containing Lactobacillus casei Zhang and Bifidobacterium animalis ssp. lactis V9 (PFM) for 4 wk. …	33222846	Article	Final	All Open Access; Bronze Open Access	Scopus	2-s2.0-85094164450
Pektaş M.B.; Aslan E.; Güzel H.; Korkmaz Ö.A.; Çeleğen K.; Pektaş A.; Bostanci A.; Sadi G.	Pektaş, Mehmet Bilgehan (35774515000); Aslan, Esra (57162842100); Güzel, Hilal (55806625500); Korkmaz, Ömer Adil (57209273865); Çeleğen, Kübra (56012978400); Pektaş, Ayhan (24067400900); Bostanci, Aykut (57205312966); Sadi, Gökhan (22958725000)	35774515000; 57162842100; 55806625500; 57209273865; 56012978400; 24067400900; 57205312966; 22958725000	Kefir protects the liver against high fructose corn syrup induced phosphodiesterase hyperactivity; [Kefir karaciğeri yüksek fruktozlu mısır şurubu kaynaklı fosfodiesteraz hiperaktivitesine karşı korur]	2022	Turkish Journal of Biochemistry	47	3		351	360	9	1	10.1515/tjb-2021-0180	https://www.scopus.com/inward/record.uri?eid=2-s2.0-85135451397&doi=10.1515%2ftjb-2021-0180&partnerID=40&md5=faceebbf4798d7e6e6093cbd3f23a379	Objectives: Phosphodiesterases (PDEs) mediate several physiological activities, and alterations in PDE expressions might cause conflicts between functional and clinical effects. This study clarifies the eventual relationship between the hepatic insulin resistance-associated signaling elements and PDEs together with inflammatory markers and investigates the role of kefir in the treatment. Methods:…		Article	Final	All Open Access; Gold Open Access	Scopus	2-s2.0-85135451397
Liu T.-H.; Tsai T.-Y.; Pan T.-M.	Liu, Te-Hua (57189093989); Tsai, Tsung-Yu (36785527700); Pan, Tzu-Ming (7202203120)	57189093989; 36785527700; 7202203120	The anti-periodontitis effects of ethanol extract prepared using Lactobacillus paracasei subsp. paracasei NTU 101	2018	Nutrients	10	4	472				23	10.3390/nu10040472	https://www.scopus.com/inward/record.uri?eid=2-s2.0-85045377478&doi=10.3390%2fnu10040472&partnerID=40&md5=6b740757e38b4a2184e77c37a8bb5975	Poor oral health and related diseases, including caries, periodontal disease, and oral cancer, are highly prevalent across the world, particularly in the elderly. This study aimed to investigate the anti-periodontitis activity of fermented skim milk produced using the promising probiotic Lactobacillus paracasei subsp. paracasei NTU 101 (NTU101FM). An initial analysis found that an ethanol extract…	29649103	Article	Final	All Open Access; Gold Open Access; Green Open Access	Scopus	2-s2.0-85045377478
Nogacka A.M.; Oddi S.; Salazar N.; Reinheimer J.A.; Gueimonde M.; Vinderola G.; De Los Reyes-Gavilán C.G.	Nogacka, Alicja M. (56716464800); Oddi, Sofia (57200496318); Salazar, Nuria (24400049000); Reinheimer, Jorge A. (7003451124); Gueimonde, Miguel (6603409031); Vinderola, Gabriel (55883239600); De Los Reyes-Gavilán, Clara G. (7003604452)	56716464800; 57200496318; 24400049000; 7003451124; 6603409031; 55883239600; 7003604452	Intestinal Immunomodulation and Shifts on the Gut Microbiota of BALB/c Mice Promoted by Two Bifidobacterium and Lactobacillus Strains Isolated from Human Samples	2019	BioMed Research International	2019		2323540				7	10.1155/2019/2323540	https://www.scopus.com/inward/record.uri?eid=2-s2.0-85065246606&doi=10.1155%2f2019%2f2323540&partnerID=40&md5=aef6fbed91aa76a99d2fc9c496980512	Bifidobacterium animalis subsp. lactis IPLA 20020 and Lactobacillus gasseri IPLA 20212, two strains isolated from human samples, were evaluated for safety and influence over the intestinal microbiota and cytokine production by the intestinal tissue of adult BALB/c mice. Mice were divided into four groups receiving during 8 days PBS or a suspension of each strain, prepared fresh or lyophilized (bi…	31119156	Article	Final	All Open Access; Green Open Access; Hybrid Gold Open Access	Scopus	2-s2.0-85065246606
Nakamura K.; Fukatsu K.; Sasayama A.; Yamaji T.	Nakamura, Kentaro (55699802900); Fukatsu, Kazuhiko (7006162198); Sasayama, Akina (37034941600); Yamaji, Taketo (7102897761)	55699802900; 7006162198; 37034941600; 7102897761	An immune-modulating formula comprising whey peptides and fermented milk improves inflammation-related remote organ injuries in diet-induced acute pancreatitis in mice	2018	Bioscience of Microbiota, Food and Health	37	1		1	8	7	4	10.12938/bmfh.17-011	https://www.scopus.com/inward/record.uri?eid=2-s2.0-85048536935&doi=10.12938%2fbmfh.17-011&partnerID=40&md5=893ab0a87379fe37251dbafcadc0d93f	It has been demonstrated that an immune-modulating enteral formula enriched with whey peptides and fermented milk (IMF) had anti-inflammatory effects in some experimental models when it was administered before the induction of inflammation. Here, we investigated the anti-inflammatory effects of the IMF administration after the onset of systemic inflammation and investigated whether the IMF could …		Article	Final	All Open Access; Gold Open Access; Green Open Access	Scopus	2-s2.0-85048536935
Helmyati S.; Rahayu E.S.; Kandarina B.J.I.; Juffrie M.	Helmyati, Siti (56514185900); Rahayu, Endang Sutriswati (57870973300); Kandarina, Bernadette Josephine Istiti (56845770400); Juffrie, Mohammad (21134621400)	56514185900; 57870973300; 56845770400; 21134621400	No difference between iron supplementation only and iron supplementation with synbiotic fermented milk on iron status, growth, and gut microbiota profile in elementary school children with iron deficiency	2020	Current Nutrition and Food Science	16	2		220	227	7	6	10.2174/1573401314666181017110706	https://www.scopus.com/inward/record.uri?eid=2-s2.0-85081076039&doi=10.2174%2f1573401314666181017110706&partnerID=40&md5=b0c6e594cbdb977ecb02427d80d865c6	Background: Iron deficiency may inhibit the height increase and weight gain of children. On the other hand, the supplementation of iron causes gut microbiota imbalance which leads to inflammation and diarrhea. The addition of synbiotic fermented milk is expected to have beneficial effects on iron supplementation. This study aimed to determine the effects of iron supplementation only and its admin…		Article	Final		Scopus	2-s2.0-85081076039
Bertram H.C.	Bertram, Hanne Christine (35423307300)	35423307300	NMR-based metabolomics: Quality and authenticity of milk and meat	2018	Modern Magnetic Resonance				1729	1741	12	4	10.1007/978-3-319-28388-3_23	https://www.scopus.com/inward/record.uri?eid=2-s2.0-85054371799&doi=10.1007%2f978-3-319-28388-3_23&partnerID=40&md5=7f21b7b0ccd9185a0321c99b9c7e434f	Animal-based products constitute an important part of our diet, and NMR-based metabolomics has been established as a useful tool in the analysis of dairy products and meat-based food products. In cow milk, NMR-based metabolomics has gained important insight into the associations between metabolic/health status of the cow and the milk metabolite profile, and also the heritability of individual mil…		Book chapter	Final		Scopus	2-s2.0-85054371799
Kwon J.-H.; Lee H.G.; Seo K.-H.; Kim H.	Kwon, Ji-Hye (57205152292); Lee, Hyeon Gyu (35311094400); Seo, Kun-Ho (55480614100); Kim, Hyunsook (54395462100)	57205152292; 35311094400; 55480614100; 54395462100	Combination of Whole Grapeseed Flour and Newly Isolated Kefir Lactic Acid Bacteria Reduces High-Fat-Induced Hepatic Steatosis	2019	Molecular Nutrition and Food Research	63	4	1801040				15	10.1002/mnfr.201801040	https://www.scopus.com/inward/record.uri?eid=2-s2.0-85058846512&doi=10.1002%2fmnfr.201801040&partnerID=40&md5=25467116cbd646d24b0b955f5365e940	Scope: This study aims to determine the separate and combined effect of a prebiotic (catechin-rich wine grapeseed flour, GSF) and a probiotic (newly isolated kefir lactic acid bacteria, LAB) on hepatic steatosis of obese mice. Methods and results: High-fat (HF)-induced obese mice are fed a HF diet containing 6% microcrystalline cellulose (MCC, control), 10% GSF, orally administrated LAB, or a com…	30537110	Article	Final		Scopus	2-s2.0-85058846512
Ranjbar S.; Seyednejad S.A.; Azimi H.; Rezaeizadeh H.; Rahimi R.	Ranjbar, Sheyda (57208174768); Seyednejad, Seyed Afshin (57200041889); Azimi, Haniye (35866863100); Rezaeizadeh, Hossein (24722915300); Rahimi, Roja (57197635431)	57208174768; 57200041889; 35866863100; 24722915300; 57197635431	Emerging Roles of Probiotics in Prevention and Treatment of Breast Cancer: A Comprehensive Review of Their Therapeutic Potential	2019	Nutrition and Cancer	71	1		1	12	11	40	10.1080/01635581.2018.1557221	https://www.scopus.com/inward/record.uri?eid=2-s2.0-85064047945&doi=10.1080%2f01635581.2018.1557221&partnerID=40&md5=6bcc4eb3d67226c32bca6e2e105a77f6	Breast cancer is the most common cancer among women. Need for novel preventive and curative approaches with more safety than the present one seems inevitable. This review is devoted to potentially favorable role of probiotics in prevention and treatment of breast cancer as well as their alleviating role regarding chemotherapy-induced side effects. Literature was searched for human, animal, and in…	30686054	Review	Final		Scopus	2-s2.0-85064047945
Sugawara T.; Furuhashi T.; Shibata K.; Abe M.; Kikuchi K.; Arai M.; Sakamoto K.	Sugawara, Takaya (57203767999); Furuhashi, Tsubasa (56031963900); Shibata, Kenji (57209748086); Abe, Masayuki (57209744785); Kikuchi, Keita (57202110460); Arai, Masato (57209745099); Sakamoto, Kazuichi (7403538334)	57203767999; 56031963900; 57209748086; 57209744785; 57202110460; 57209745099; 7403538334	Fermented product of rice with Lactobacillus kefiranofaciens induces anti-aging effects and heat stress tolerance in nematodes via DAF-16	2019	Bioscience, Biotechnology and Biochemistry	83	8		1484	1489	5	11	10.1080/09168451.2019.1606696	https://www.scopus.com/inward/record.uri?eid=2-s2.0-85068624322&doi=10.1080%2f09168451.2019.1606696&partnerID=40&md5=2084ad752aba9871fd58a3b9cfe1824a	Rice kefiran is superior in functionality, has high concentration of mucilaginous polysaccharide, and low lipid content, compared to conventional kefiran. However, reports on its physiological functionality, especially studies on life expectancy and aging, in model organisms are rare. In this study, nematodes were used as model organisms that were fed rice kefiran, along with Escherichia coli OP5…	30999822	Article	Final	All Open Access; Bronze Open Access	Scopus	2-s2.0-85068624322
Zubiría M.G.; Gambaro S.E.; Rey M.A.; Carasi P.; Serradell M.D.L.Á.; Giovambattista A.	Zubiría, María Guillermina (55387029200); Gambaro, Sabrina Eliana (36194757200); Rey, María Amanda (57188665097); Carasi, Paula (54580660200); Serradell, María de los Ángeles (15728453200); Giovambattista, Andrés (6602630642)	55387029200; 36194757200; 57188665097; 54580660200; 15728453200; 6602630642	Deleterious metabolic effects of high fructose intake: The preventive effect of Lactobacillus kefiri administration	2017	Nutrients	9	5	470				33	10.3390/nu9050470	https://www.scopus.com/inward/record.uri?eid=2-s2.0-85019631455&doi=10.3390%2fnu9050470&partnerID=40&md5=48764970b886e1eed869a7a19412b37a	Modern lifestyle and diets have been associated with metabolic disorders and an imbalance in the normal gut microbiota. Probiotics are widely known for their health beneficial properties targeting the gut microbial ecosystem. The aim of our study was to evaluate the preventive effect of Lactobacillus kefiri (L. kefiri) administration in a fructose-rich diet (FRD) mice model. Mice were provided wi…	28513533	Article	Final	All Open Access; Gold Open Access; Green Open Access	Scopus	2-s2.0-85019631455
Ano Y.; Nakayama H.	Ano, Yasuhisa (25624604400); Nakayama, Hiroyuki (55430613000)	25624604400; 55430613000	Preventive effects of dairy products on dementia and the underlying mechanisms	2018	International Journal of Molecular Sciences	19	7	1927				44	10.3390/ijms19071927	https://www.scopus.com/inward/record.uri?eid=2-s2.0-85049488459&doi=10.3390%2fijms19071927&partnerID=40&md5=f5d589ecebbcbe77a6a9e820045f9d77	Alongside the rapid population aging occurring worldwide, the prevention of age-related memory decline and dementia has become a high priority. Dairy products have many physiological effects owing to their contents of lactic acid bacteria and the fatty acids and peptides generated during their fermentation. In particular, several recent studies have elucidated the effects of fermented dairy produ…	29966358	Review	Final	All Open Access; Gold Open Access; Green Open Access	Scopus	2-s2.0-85049488459
Nikolaou A.; Tsakiris A.; Kanellaki M.; Bezirtzoglou E.; Akrida-Demertzi K.; Kourkoutas Y.	Nikolaou, Anastasios (38961736900); Tsakiris, Argyrios (7003435320); Kanellaki, Maria (7003706067); Bezirtzoglou, Eugenia (7003748111); Akrida-Demertzi, Konstantoula (6603206210); Kourkoutas, Yiannis (55919995700)	38961736900; 7003435320; 7003706067; 7003748111; 6603206210; 55919995700	Wine production using free and immobilized kefir culture on natural supports	2019	Food Chemistry	272			39	48	9	27	10.1016/j.foodchem.2018.08.015	https://www.scopus.com/inward/record.uri?eid=2-s2.0-85051373592&doi=10.1016%2fj.foodchem.2018.08.015&partnerID=40&md5=cdd0e5768382d649ff9e0188d1b1c8b1	The aim of the present study was to perform simultaneous alcoholic and malolactic wine fermentations using free or immobilized kefir culture at a wide temperature range (5–45 °C). Repeated batch fermentations were carried out for a period up to 29 months, suggesting a high operational stability of the systems, while malic acid conversion and ethanol productivity up to 70.9% and 36.9 g/(Ld) were n…	30309560	Article	Final		Scopus	2-s2.0-85051373592
Vasquez E.C.; Aires R.; Ton A.M.M.; Amorim F.G.	Vasquez, Elisardo C. (7005617029); Aires, Rafaela (57192982904); Ton, Alyne M. M. (57194613336); Amorim, Fernanda G. (56374593000)	7005617029; 57192982904; 57194613336; 56374593000	New insights on the beneficial effects of the probiotic kefir on vascular dysfunction in cardiovascular and neurodegenerative diseases	2020	Current Pharmaceutical Design	26	30		3700	3710	10	20	10.2174/1381612826666200304145224	https://www.scopus.com/inward/record.uri?eid=2-s2.0-85090506832&doi=10.2174%2f1381612826666200304145224&partnerID=40&md5=bbc100fc8113cee17c00d4aede1de0e6	The mechanisms responsible for cardiovascular and neurodegenerative diseases have been the focus of experimental and clinical studies for decades. The relationship between the gut microbiota and the organs and system tissues represents the research field that has generated the highest number of publications. Homeostasis of the gut microbiota is important to the host because it promotes maturation…	32129163	Review	Final		Scopus	2-s2.0-85090506832
He J.; Luo X.; Jin D.; Wang Y.; Zhang T.	He, Junfang (57196548836); Luo, Xuegang (57823263100); Jin, Duxin (57203768386); Wang, Yunyang (57203768610); Zhang, Tongcun (35212345600)	57196548836; 57823263100; 57203768386; 57203768610; 35212345600	Identification, recombinant expression, and characterization of lhg2, a novel antimicrobial peptide of lactobacillus casei HZ1	2018	Molecules	23	9	2246				20	10.3390/molecules23092246	https://www.scopus.com/inward/record.uri?eid=2-s2.0-85052859959&doi=10.3390%2fmolecules23092246&partnerID=40&md5=fdc3b5c2694b0f58d75508f621d8db50	L. casei HZ1 was identified from Chinese traditional fermented milk, and angiotensin converting enzyme inhibitory peptide was separated from its culture in our previous work. Here, LGH2 was a novel AMP, identified from the genome of L. casei HZ1. Altogether, roughly 52.76% of LGH2 was α-helical, with the remainder in β-strand and random coil in 50% TFE solution tested by CD. The peptide was also …	30177656	Article	Final	All Open Access; Gold Open Access; Green Open Access	Scopus	2-s2.0-85052859959
McNair L.K.F.; Siedler S.; Vinther J.M.O.; Hansen A.M.; Neves A.R.; Garrigues C.; Jäger A.K.; Franzyk H.; Staerk D.	McNair, Laura K.F. (57191584498); Siedler, Solvej (39362514900); Vinther, Joachim M.O. (58320509300); Hansen, Anna Mette (57189063654); Neves, Ana Rute (56731303100); Garrigues, Christel (6602668487); Jäger, Anna K. (7102884165); Franzyk, Henrik (7003941562); Staerk, Dan (6701630838)	57191584498; 39362514900; 58320509300; 57189063654; 56731303100; 6602668487; 7102884165; 7003941562; 6701630838	Identification and characterization of a new antifungal peptide in fermented milk product containing bioprotective Lactobacillus cultures	2018	FEMS Yeast Research	18	8	foy094				24	10.1093/femsyr/foy094	https://www.scopus.com/inward/record.uri?eid=2-s2.0-85054686422&doi=10.1093%2ffemsyr%2ffoy094&partnerID=40&md5=5861a41eccbfc2a06b63d6e9a1123cba	Mold and yeast contamination constitutes a major problem in food commodities, including dairy products, hence new natural preventive measures are in high demand. The aim of the current study is to identify and characterize novel antifungal peptides produced by lactic acid bacteria (LAB) in sour cream. By the use of a newly developed image-based 96-well plate fungal growth inhibition assay targeti…	30137293	Article	Final	All Open Access; Bronze Open Access	Scopus	2-s2.0-85054686422
Zhai Z.; Torres-Fuentes C.; Heeney D.D.; Marco M.L.	Zhai, Zhengyuan (24281996500); Torres-Fuentes, Cristina (57245574500); Heeney, Dustin D (57195374580); Marco, Maria L (15827824100)	24281996500; 57245574500; 57195374580; 15827824100	Synergy between Probiotic Lactobacillus casei and Milk to Maintain Barrier Integrity of Intestinal Epithelial Cells	2019	Journal of Agricultural and Food Chemistry	67	7		1955	1962	7	22	10.1021/acs.jafc.8b06657	https://www.scopus.com/inward/record.uri?eid=2-s2.0-85061870019&doi=10.1021%2facs.jafc.8b06657&partnerID=40&md5=f94e03ce2826ccacd02b6a8608851a66	We hypothesized that Lactobacillus casei BL23 and milk work synergistically to prevent damage to epithelial barrier integrity induced by pro-inflammatory cytokines. To test this, barrier disruption was induced in polarized Caco-2 monolayers by sequential, basolateral treatment with IFN-? and TNF-α. Apical application of either 25% v/v reconstituted skim milk (RSM) or ultra high temperature (UHT) …	30629420	Article	Final		Scopus	2-s2.0-85061870019
Reyes-Díaz A.; Mata-Haro V.; Hernández J.; González-Córdova A.F.; Hernández-Mendoza A.; Reyes-Díaz R.; Torres-Llanez M.J.; Beltrán-Barrientos L.M.; Vallejo-Cordoba B.	Reyes-Díaz, Aline (57188709420); Mata-Haro, Verónica (19035616400); Hernández, Jesús (56485053600); González-Córdova, Aarón F. (6603013016); Hernández-Mendoza, Adrián (56013544800); Reyes-Díaz, Ricardo (37038375300); Torres-Llanez, María J. (56013581300); Beltrán-Barrientos, Lilia M. (57189456881); Vallejo-Cordoba, Belinda (55989802400)	57188709420; 19035616400; 56485053600; 6603013016; 56013544800; 37038375300; 56013581300; 57189456881; 55989802400	Milk fermented by specific lactobacillus strains regulates the serum levels of IL-6, TNF-α and IL-10 cytokines in a LPS-stimulated murine model	2018	Nutrients	10	6	691				50	10.3390/nu10060691	https://www.scopus.com/inward/record.uri?eid=2-s2.0-85047930650&doi=10.3390%2fnu10060691&partnerID=40&md5=b5da98b544f3f887e4953193689955fb	Studies report that metabolites, such as peptides, present in fermented milk with specific lactic acid bacteria, may regulate cytokine production and exert an anti-inflammatory effect. Hence, the cytokine regulatory effect of fermented milk by specific Lactobacillus strains was evaluated in a lipopolysaccharide (LPS)-stimulated murine model. From twelve strains, three (J20, J23 and J28) were sele…	29844254	Article	Final	All Open Access; Gold Open Access; Green Open Access	Scopus	2-s2.0-85047930650
Elbanna K.; Sarhan O.M.; Khider M.; Elmogy M.; Abulreesh H.H.; Shaaban M.R.	Elbanna, Khaled (6507920482); Sarhan, Osama Mohamed (56462674700); Khider, Manal (55926750800); Elmogy, Mohamed (35075840300); Abulreesh, Hussein Hasan (15126512400); Shaaban, Mohamed Rabie (56735862500)	6507920482; 56462674700; 55926750800; 35075840300; 15126512400; 56735862500	Microbiological, histological, and biochemical evidence for the adverse effects of food azo dyes on rats	2017	Journal of Food and Drug Analysis	25	3		667	680	13	70	10.1016/j.jfda.2017.01.005	https://www.scopus.com/inward/record.uri?eid=2-s2.0-85014002462&doi=10.1016%2fj.jfda.2017.01.005&partnerID=40&md5=264e0e9de8c36f0e40c35feb987fbea0	In this study, 120 lactic acid bacterial strains from different fermented dairy products as well as 10 bacterial intestinal isolates were evaluated for in vitro and in vivo degradation of various food azo dyes. Of these isolates, lactic acid bacteria (LAB) strains 13 and 100 and the intestinal isolates Ent2 and Eco5 exhibited 96–98% degradation of the tested food azo dyes within 5–6 hours. High p…	28911652	Article	Final	All Open Access; Green Open Access; Hybrid Gold Open Access	Scopus	2-s2.0-85014002462
Ano Y.; Ayabe T.; Kutsukake T.; Ohya R.; Takaichi Y.; Uchida S.; Yamada K.; Uchida K.; Takashima A.; Nakayama H.	Ano, Yasuhisa (25624604400); Ayabe, Tatsuhiro (57201298882); Kutsukake, Toshiko (6603303885); Ohya, Rena (57201295677); Takaichi, Yuta (57203636106); Uchida, Shinichi (36515917900); Yamada, Koji (7405395685); Uchida, Kazuyuki (55509060400); Takashima, Akihiko (7103299634); Nakayama, Hiroyuki (55430613000)	25624604400; 57201298882; 6603303885; 57201295677; 57203636106; 36515917900; 7405395685; 55509060400; 7103299634; 55430613000	Novel lactopeptides in fermented dairy products improve memory function and cognitive decline	2018	Neurobiology of Aging	72			23	31	8	93	10.1016/j.neurobiolaging.2018.07.016	https://www.scopus.com/inward/record.uri?eid=2-s2.0-85050255942&doi=10.1016%2fj.neurobiolaging.2018.07.016&partnerID=40&md5=89ba131c1be2641cf7bcd5c73442fb8a	Alongside the rapid growth in aging populations, prevention of age-related memory decline and dementia has become a high priority. Several epidemiological and clinical studies have concluded that fermented dairy products can help to prevent cognitive decline; furthermore, intake of Camembert cheese prevents Alzheimer's pathology in model mice. To elucidate molecular mechanisms underlying the prev…	30176402	Article	Final	All Open Access; Hybrid Gold Open Access	Scopus	2-s2.0-85050255942
Yoon J.Y.; Cha J.M.; Hong S.S.; Kim H.K.; Kwak M.S.; Jeon J.W.; Shin H.P.	Yoon, Jin Young (55344500700); Cha, Jae Myung (57203991065); Hong, Seong Soo (57210830375); Kim, Hyung Kyung (57195551705); Kwak, Min Seob (56982549400); Jeon, Jung Won (57215598164); Shin, Hyun Phil (23670779800)	55344500700; 57203991065; 57210830375; 57195551705; 56982549400; 57215598164; 23670779800	Fermented milk containing Lactobacillus paracasei and Glycyrrhiza glabra has a beneficial effect in patients with Helicobacter pylori infection: A randomized, double-blind, placebo-controlled study	2019	Medicine	98	35		e16601			27	10.1097/MD.0000000000016601	https://www.scopus.com/inward/record.uri?eid=2-s2.0-85071610879&doi=10.1097%2fMD.0000000000016601&partnerID=40&md5=a469520d482660086a930c4e3ab2a870	BACKGROUND: Lactobacillus paracasei and Glycyrrhiza glabra have been reported as having beneficial effects on Helicobacter pylori infection. We aimed to assess the efficacy and safety of fermented milk containing L paracasei HP7 and G glabra in patients with H pylori infection. METHODS: This multicenter, prospective, randomized, double-blind, placebo-controlled clinical trial was conducted in 2 h…	31464895	Article	Final	All Open Access; Gold Open Access; Green Open Access	Scopus	2-s2.0-85071610879
Tänavots A.; Põldvere A.; Kerner K.; Veri K.; Kaart T.; Torp J.	Tänavots, Alo (56180074800); Põldvere, Aarne (56014356200); Kerner, Kristi (57202210720); Veri, Kristiina (57202218417); Kaart, Tanel (23481794400); Torp, Jaanika (56724046500)	56180074800; 56014356200; 57202210720; 57202218417; 23481794400; 56724046500	Effects of mustard-honey, apple vinegar, white wine vinegar and kefir acidic marinades on the properties of pork	2018	Veterinarija ir Zootechnika	76	98		76	84	8	15		https://www.scopus.com/inward/record.uri?eid=2-s2.0-85047492385&partnerID=40&md5=41bca5bc553c5624dedf466da09e8b1f	The present research studied the quality of pork and the technological parameters of the Longissimus thoracis et lumborum muscle subjected to ageing with white wine vinegar (pH 3.0), apple vinegar (pH 3.1), mustardhoney (pH 3.9) and kefir marinades (pH 4.5) with the marinating time of one, three and seven days. Mustard-honey and kefir marinades retained their initial pH during the ageing period. …		Article	Final		Scopus	2-s2.0-85047492385
Han X.; Zhang L.-J.; Wu H.-Y.; Wu Y.-F.; Zhao S.-N.	Han, Xue (36092867500); Zhang, Li-Juan (57200046499); Wu, Hui-Ying (57200045866); Wu, Yi-Fan (57201405502); Zhao, Sai-Nan (57202958334)	36092867500; 57200046499; 57200045866; 57201405502; 57202958334	Investigation of microorganisms involved in kefir biofilm formation	2018	Antonie van Leeuwenhoek, International Journal of General and Molecular Microbiology	111	12		2361	2370	9	22	10.1007/s10482-018-1125-6	https://www.scopus.com/inward/record.uri?eid=2-s2.0-85050587799&doi=10.1007%2fs10482-018-1125-6&partnerID=40&md5=ec0f44bc08a5b6a8b90ce0c6280d221e	Kefir is a natural fermentation agent composed of various microorganisms. To address the mechanism of kefir grain formation, we investigated the microbial role in forming kefir biofilms. The results showed that a biofilm could be formed in kefir-fermented milk and the biofilm forming ability reached the maximum at 13 days. The strains Kluyveromyces marxianus, Lactococcus lactis, Leuconostoc mesen…	30043188	Article	Final		Scopus	2-s2.0-85050587799
Mishra S.; Mishra H.N.	Mishra, Shalini (55523507200); Mishra, H.N. (57203082304)	55523507200; 57203082304	Comparative study of the synbiotic effect of inulin and fructooligosaccharide with probiotics with regard to the various properties of fermented soy milk	2018	Food Science and Technology International	24	7		564	575	11	25	10.1177/1082013218776529	https://www.scopus.com/inward/record.uri?eid=2-s2.0-85047407715&doi=10.1177%2f1082013218776529&partnerID=40&md5=abffc4649b9626296d8b9986c5afb552	Numerous combinations of probiotics were explored to find the suitable starter culture for the development of synbiotic soy yoghurt which can give good product characteristics and may be acceptable among consumers. Prebiotics (fructooligosaccharide (FOS) and inulin) were supplemented in an attempt to reduce the after-taste of soymilk, improve acidification profile and growth of probiotics. The ad…	29764202	Article	Final		Scopus	2-s2.0-85047407715
Rigo-Adrover M.M.; Knipping K.; Garssen J.; van Limpt K.; Knol J.; Franch À.; Castell M.; Rodríguez-Lagunas M.J.; Pérez-Cano F.J.	Rigo-Adrover, Maria Del Mar (57188984543); Knipping, Karen (25958686300); Garssen, Johan (7006651532); van Limpt, Kees (49962452900); Knol, Jan (7005797980); Franch, Àngels (6603747316); Castell, Margarida (7005430317); Rodríguez-Lagunas, Maria J. (15757966500); Pérez-Cano, Francisco J. (8834493800)	57188984543; 25958686300; 7006651532; 49962452900; 7005797980; 6603747316; 7005430317; 15757966500; 8834493800	Prevention of rotavirus diarrhea in suckling rats by a specific fermented milk concentrate with prebiotic mixture	2019	Nutrients	11	1	189				43	10.3390/nu11010189	https://www.scopus.com/inward/record.uri?eid=2-s2.0-85060401553&doi=10.3390%2fnu11010189&partnerID=40&md5=fbf9633af8a383e96e0bce5f076ca650	Several microbial modulatory concepts, such as certain probiotics and prebiotics, confer protection against gastrointestinal infections, among which is acute diarrhea caused by the rotavirus (RV). Other microbiota modulators, such as postbiotics, produced during fermentation, might also have the potential to counteract RV infection. In light of this, a fermented milk, made by using Bifidobacteriu…	30669251	Article	Final	All Open Access; Gold Open Access; Green Open Access	Scopus	2-s2.0-85060401553
Morris J.A.	Morris, James A. (7405896392)	7405896392	Optimise the microbial flora with milk and yoghurt to prevent disease	2018	Medical Hypotheses	114			13	17	4	5	10.1016/j.mehy.2018.02.031	https://www.scopus.com/inward/record.uri?eid=2-s2.0-85042696752&doi=10.1016%2fj.mehy.2018.02.031&partnerID=40&md5=fc481d9fd9afb45e3d7f64ab2515fa5a	Pathogenic bacteria, which are temporary or permanent members of our microbial flora, cause or contribute to a wide range of human disease at all ages. Conditions include Alzheimer's disease, atherosclerosis, diabetes mellitus, obesity, cancer, autoimmunity and psychosis, amongst others. The mechanism of damage is inflammation which can be chronic or acute. An optimal microbial flora includes a w…	29602454	Article	Final	All Open Access; Hybrid Gold Open Access	Scopus	2-s2.0-85042696752
Hallkvist O.M.; Johansson J.; Nordström A.; Nordström P.; Hult A.	Hallkvist, Olle M. (57200438327); Johansson, Jonas (56719136500); Nordström, Anna (26026708400); Nordström, Peter (7004683157); Hult, Andreas (55222278800)	57200438327; 56719136500; 26026708400; 7004683157; 55222278800	Dairy product intake and bone properties in 70-year-old men and women	2018	Archives of Osteoporosis	13	1	9				10	10.1007/s11657-018-0420-1	https://www.scopus.com/inward/record.uri?eid=2-s2.0-85041370214&doi=10.1007%2fs11657-018-0420-1&partnerID=40&md5=74ddfa6e0179b087e2778903e85fae12	Summary: In the present population-based study including 70-year-old men and women, total dairy product intake was associated with a weak positive association with tibia trabecular and cortical cross-sectional areas. Purpose: Milk consumption has recently been suggested to increase fracture risk. Therefore, we aimed to investigate associations between dairy product consumption and peripheral bone…	29380156	Article	Final	All Open Access; Green Open Access; Hybrid Gold Open Access	Scopus	2-s2.0-85041370214
Santiago-López L.; Hernández-Mendoza A.; Mata-Haro V.; Vallejo-Córdoba B.; Wall-Medrano A.; Astiazarán-García H.; Estrada-Montoya M.C.; González-Córdova A.F.	Santiago-López, Lourdes (56507285000); Hernández-Mendoza, Adrián (56013544800); Mata-Haro, Verónica (19035616400); Vallejo-Córdoba, Belinda (55989802400); Wall-Medrano, Abraham (36630949300); Astiazarán-García, Humberto (55993774300); Estrada-Montoya, María Del Carmen (34871824000); González-Córdova, Aarón F. (6603013016)	56507285000; 56013544800; 19035616400; 55989802400; 36630949300; 55993774300; 34871824000; 6603013016	Effect of milk fermented with Lactobacillus fermentum on the inflammatory response in mice	2018	Nutrients	10	8	1039				23	10.3390/nu10081039	https://www.scopus.com/inward/record.uri?eid=2-s2.0-85051407345&doi=10.3390%2fnu10081039&partnerID=40&md5=d3a4753f0aedc563be2ba45fd5b02849	Currently, the effect of fermented milk on the T-helper 17 response in inflammatory bowel diseases (IBDs) is unknown. The aim of the present study was to evaluate the effect of milks fermented with Lactobacillus fermentum on the Th1/Th17 response in a murine model of mild IBD. Exopolysaccharide (EPS), lactic acid (LA), and total protein (TP) contents and bacterial concentration were determined. M…	30096797	Article	Final	All Open Access; Gold Open Access; Green Open Access	Scopus	2-s2.0-85051407345
Fernandez M.A.; Marette A.	Fernandez, Melissa Anne (56754518000); Marette, André (7005877156)	56754518000; 7005877156	Novel perspectives on fermented milks and cardiometabolic health with a focus on type 2 diabetes	2018	Nutrition Reviews	76			16	28	12	43	10.1093/nutrit/nuy060	https://www.scopus.com/inward/record.uri?eid=2-s2.0-85056745578&doi=10.1093%2fnutrit%2fnuy060&partnerID=40&md5=c23acf024c156022fde1208767cafac0	This review will explore the observational and mechanistic evidence supporting the hypothesis that fermented milk consumption has beneficial effects on metabolism. Live cultures in fermented dairy are thought to contribute to gut microbial balance, which is likely an instrumental mechanism that protects the host against gut dysbiosis and systemic inflammation associated with cardiometabolic disea…	30452697	Article	Final	All Open Access; Green Open Access	Scopus	2-s2.0-85056745578
Dan T.; Jin R.; Ren W.; Li T.; Chen H.; Sun T.	Dan, Tong (55984412500); Jin, Rulin (57190671058); Ren, Weiyi (57195994141); Li, Ting (59285823600); Chen, Haiyan (57201551074); Sun, Tiansong (57204698349)	55984412500; 57190671058; 57195994141; 59285823600; 57201551074; 57204698349	Characteristics of milk fermented by streptococcus thermophilus MGA45-4 and the profiles of associated volatile compounds during fermentation and storage	2018	Molecules	23	4	878				52	10.3390/molecules23040878	https://www.scopus.com/inward/record.uri?eid=2-s2.0-85045283443&doi=10.3390%2fmolecules23040878&partnerID=40&md5=00c7963f793c89f78dab2e02372b73c2	The lactic acid bacterium Streptococcus thermophilus is a major starter culture for the production of dairy products. In this study, the physiochemical characteristics of milk fermented by the MGA45-4 isolate of S. thermophilus were analyzed. Our data indicate that milk fermented using S. thermophilus MGA45-4 maintained a high viable cell count (8.86 log10 colony-forming units/mL), and a relative…	29641460	Article	Final	All Open Access; Gold Open Access; Green Open Access	Scopus	2-s2.0-85045283443
De Roos J.; De Vuyst L.	De Roos, Jonas (57195487706); De Vuyst, Luc (55665076000)	57195487706; 55665076000	Acetic acid bacteria in fermented foods and beverages	2018	Current Opinion in Biotechnology	49			115	119	4	220	10.1016/j.copbio.2017.08.007	https://www.scopus.com/inward/record.uri?eid=2-s2.0-85028415489&doi=10.1016%2fj.copbio.2017.08.007&partnerID=40&md5=288656b91828a25e673e1098e2e7f7f3	Although acetic acid bacteria (AAB) are commonly found in spontaneous or backslopped fermented foods and beverages, rather limited knowledge about their occurrence and functional role in natural food fermentation ecosystems is available. Not only is their cultivation, isolation, and identification difficult, their cells are often present in a viable but not culturable state. Yet, they are promisi…	28863341	Review	Final		Scopus	2-s2.0-85028415489
Burton K.J.; Rosikiewicz M.; Pimentel G.; Bütikofer U.; Von Ah U.; Voirol M.-J.; Croxatto A.; Aeby S.; Drai J.; McTernan P.G.; Greub G.; Pralong F.P.; Vergères G.; Vionnet N.	Burton, Kathryn J. (57190954797); Rosikiewicz, Marta (55503499300); Pimentel, Grégory (57194337368); Bütikofer, Ueli (6601990703); Von Ah, Ueli (6503880917); Voirol, Marie-Jeanne (7004752113); Croxatto, Antony (6507006662); Aeby, Sébastien (35298465100); Drai, Jocelyne (6602733895); McTernan, Philip G. (6701408385); Greub, Gilbert (57203103252); Pralong, François P. (7004358173); Vergères, Guy (7…	57190954797; 55503499300; 57194337368; 6601990703; 6503880917; 7004752113; 6507006662; 35298465100; 6602733895; 6701408385; 57203103252; 7004358173; 7004044393; 7004587622	Probiotic yogurt and acidified milk similarly reduce postprandial inflammation and both alter the gut microbiota of healthy, young men	2017	British Journal of Nutrition	117	9		1312	1322	10	88	10.1017/S0007114517000885	https://www.scopus.com/inward/record.uri?eid=2-s2.0-85019763116&doi=10.1017%2fS0007114517000885&partnerID=40&md5=a4fd6ed7d86ead65d10ce063c31b03c1	Probiotic yogurt and milk supplemented with probiotics have been investigated for their role in 'low-grade' inflammation but evidence for their efficacy is inconclusive. This study explores the impact of probiotic yogurt on metabolic and inflammatory biomarkers, with a parallel study of gut microbiota dynamics. The randomised cross-over study was conducted in fourteen healthy, young men to test p…	28558854	Article	Final	All Open Access; Bronze Open Access; Green Open Access	Scopus	2-s2.0-85019763116
Liu T.-H.; Tsai T.-Y.; Pan T.-M.	Liu, Te-Hua (57189093989); Tsai, Tsung-Yu (36785527700); Pan, Tzu-Ming (7202203120)	57189093989; 36785527700; 7202203120	Effects of an ethanol extract from Lactobacillus paracasei subsp. paracasei NTU 101 fermented skimmed milk on lipopolysaccharide-induced periodontal inflammation in rats	2018	Food and Function	9	9		4916	4925	9	12	10.1039/c8fo01303a	https://www.scopus.com/inward/record.uri?eid=2-s2.0-85053847929&doi=10.1039%2fc8fo01303a&partnerID=40&md5=cfbbd5ea5a0d7ed1672aa4baca6d3413	The increased incidence of periodontal disease in recent years has garnered considerable attention. Numerous studies have confirmed that probiotics, such as lactic acid bacteria, can ameliorate periodontal inflammation. The current study aimed to assess the effect of an ethanol extract of Lactobacillus paracasei subsp. paracasei NTU 101-fermented skimmed milk (NTU101FM) on lipopolysaccharide (LPS…	30178812	Article	Final		Scopus	2-s2.0-85053847929
Jia G.C.; Che N.; Xia Y.J.; Lai P.F.-H.; Xiong Z.Q.; Wang G.Q.; Zhang H.; Ai L.Z.	Jia, G.C. (55790140300); Che, N. (58588643700); Xia, Y.J. (55682836700); Lai, Phoency F.-H. (57195507747); Xiong, Z.Q. (36495967600); Wang, G.Q. (56729281300); Zhang, H. (57161459200); Ai, L.Z. (15043525300)	55790140300; 58588643700; 55682836700; 57195507747; 36495967600; 56729281300; 57161459200; 15043525300	Adhesion to pharyngeal epithelium and modulation of immune response: Lactobacillus salivarius AR809, a potential probiotic strain isolated from the human oral cavity	2019	Journal of Dairy Science	102	8		6738	6749	11	22	10.3168/jds.2018-16117	https://www.scopus.com/inward/record.uri?eid=2-s2.0-85066802063&doi=10.3168%2fjds.2018-16117&partnerID=40&md5=47c01d733d320509a3388824eadbab2b	Microbiome modulators such as probiotics are known to modulate oral diseases. Very few probiotics are commercially available for use in the oral cavity. In this context, we selected human-origin Lactobacillus salivarius AR809 as a promising oropharyngeal probiotic and characterized its functional and immunomodulatory properties. Results demonstrated that AR809 could efficiently adhere to pharynge…	31178178	Article	Final	All Open Access; Bronze Open Access	Scopus	2-s2.0-85066802063
Maldonado N.C.; Chiaraviglio J.; Bru E.; De Chazal L.; Santos V.; Nader-Macías M.E.F.	Maldonado, N.C. (24725219700); Chiaraviglio, J. (57195287241); Bru, E. (6701422353); De Chazal, L. (57195279082); Santos, V. (7006173026); Nader-Macías, M.E.F. (59158201200)	24725219700; 57195287241; 6701422353; 57195279082; 7006173026; 59158201200	Effect of milk fermented with lactic acid bacteria on diarrheal incidence, growth performance and microbiological and blood profiles of newborn dairy calves	2018	Probiotics and Antimicrobial Proteins	10	4		668	676	8	36	10.1007/s12602-017-9308-4	https://www.scopus.com/inward/record.uri?eid=2-s2.0-85026770532&doi=10.1007%2fs12602-017-9308-4&partnerID=40&md5=1f854f448a0e4090cc20cd505f2683df	The effect of the administration of milk fermented with lactic acid bacteria to calves was evaluated. The strains included were: Lactobacillus murinus CRL1695, Lact. mucosae CRL1696, Lact. johnsonii CRL1693, and Lact. salivarius CRL1702, which were selected for their beneficial and functional properties and isolated from healthy calves in the northwestern region of Argentina. The trial was conduc…	28770479	Article	Final		Scopus	2-s2.0-85026770532
AL-Gebaly A.S.	AL-Gebaly, Asma S. (55838390500)	55838390500	Ameliorating role of whey syrup against ageing-related damage of myocardial muscle of Wistar Albino rats	2019	Saudi Journal of Biological Sciences	26	5		950	956	6	4	10.1016/j.sjbs.2018.03.014	https://www.scopus.com/inward/record.uri?eid=2-s2.0-85047073289&doi=10.1016%2fj.sjbs.2018.03.014&partnerID=40&md5=827b2658d1dd696c11b012ad0d5a5e63	Age-ing is involved in gradual breakdown of biological structure and function of body organs. The heart represents the main organ responsible for pumping the main issues of life which involving oxygen, nutrients and bioactive molecules necessary for maintaining the body functions. The present study has been conducted to assess the anti-aging properties of whey syrup collected from fermented milk …		Article	Final	All Open Access; Green Open Access; Hybrid Gold Open Access	Scopus	2-s2.0-85047073289
Chen S.; Jiang H.; Peng H.; Wu X.; Fang J.	Chen, Shuang (57192370745); Jiang, Hongmei (55492203600); Peng, Hanhui (56658947700); Wu, Xiaosong (55552628500); Fang, Jun (34874701800)	57192370745; 55492203600; 56658947700; 55552628500; 34874701800	Corrigendum to “The utility of ovotransferrin and ovotransferrin-derived peptides as possible candidates in the clinical treatment of cardiovascular diseases” (Oxidative Medicine and Cellular Longevity (2017) 2017 (6504518) DOI: 10.1155/2017/6504518)	2018	Oxidative Medicine and Cellular Longevity	2018		1897257				2	10.1155/2018/1897257	https://www.scopus.com/inward/record.uri?eid=2-s2.0-85060027565&doi=10.1155%2f2018%2f1897257&partnerID=40&md5=fd44fcb2f6d9acc64fea28e54a9c12ce	In the article titled “The Utility of Ovotransferrin and Ovotransferrin-Derived Peptides as Possible Candidates in the Clinical Treatment of Cardiovascular Diseases” [1], there is a missing section that should be added between sections 4 and 5 as follows: 5. Research on Ovotransferrin or Ovotransferrin-Derived Peptides in Cardiovascular Disease Due to the rapid development of biomedicine, many no…	30647807	Erratum	Final	All Open Access; Green Open Access; Hybrid Gold Open Access	Scopus	2-s2.0-85060027565
Vaisberg M.; Paixão V.; Almeida E.B.; Santos J.M.B.; Foster R.; Rossi M.; Pithon-Curi T.C.; Gorjão R.; Momesso C.M.; Andrade M.S.; Araujo J.R.; Garcia M.C.; Cohen M.; Perez E.C.; Santos-Dias A.; Vieira R.P.; Bachi A.L.L.	Vaisberg, Mauro (6602253165); Paixão, Vitoria (57210363869); Almeida, Ewin B. (57210363105); Santos, Juliana M. B. (59157853600); Foster, Roberta (56338931300); Rossi, Marcelo (57210358503); Pithon-Curi, Tania C. (6603602990); Gorjão, Renata (6506206668); Momesso, Cesar M. (56997529800); Andrade, Marília S. (7102950094); Araujo, José R. (57210360933); Garcia, Maurício C. (57210356722); Cohen, Moi…	6602253165; 57210363869; 57210363105; 59157853600; 56338931300; 57210358503; 6603602990; 6506206668; 56997529800; 7102950094; 57210360933; 57210356722; 21740902400; 36988922500; 57188550366; 22982307700; 35336131100	Daily intake of fermented milk containing lactobacillus casei shirota (lcs) modulates systemic and upper airways immune/inflammatory responses in marathon runners	2019	Nutrients	11	7	1678				44	10.3390/nu11071678	https://www.scopus.com/inward/record.uri?eid=2-s2.0-85070449566&doi=10.3390%2fnu11071678&partnerID=40&md5=600e9c9b4d4f69c3d920cac8c083b67d	Background. Although Lactobacillus casei Shirota (LcS) can benefit the immune status, the effects of LcS in the immune/inflammatory responses of marathon runners has never been evaluated. Therefore, here we evaluated the effect of daily ingestion of fermented milk containing or not LcS in the systemic and upper airway immune/inflammatory responses before and after a marathon. Methods. Forty-two m…	31336570	Article	Final	All Open Access; Gold Open Access; Green Open Access	Scopus	2-s2.0-85070449566
Papadimitriou K.	Papadimitriou, Konstantinos (7003581896)	7003581896	Novel insight into the pathogenicity of streptococcus gallolyticus subsp. Gallolyticus belonging to the streptococcus bovis/streptococcus equinus complex	2018	Virulence	9	1		662	665	3	8	10.1080/21505594.2018.1432932	https://www.scopus.com/inward/record.uri?eid=2-s2.0-85046282879&doi=10.1080%2f21505594.2018.1432932&partnerID=40&md5=8c3df6e86e0a43bbee39277ca2f7c1f5	[No abstract available]	29405829	Article	Final	All Open Access; Gold Open Access; Green Open Access	Scopus	2-s2.0-85046282879
Tung Y.-T.; Chen H.-L.; Wu H.-S.; Ho M.-H.; Chong K.-Y.; Chen C.-M.	Tung, Yu-Tang (8683500100); Chen, Hsiao-Ling (56107871100); Wu, Hsin-Shan (57200120614); Ho, Mei-Hsuan (57200121904); Chong, Kowit-Yu (7102554156); Chen, Chuan-Mu (7501950775)	8683500100; 56107871100; 57200120614; 57200121904; 7102554156; 7501950775	Kefir Peptides Prevent Hyperlipidemia and Obesity in High-Fat-Diet-Induced Obese Rats via Lipid Metabolism Modulation	2018	Molecular Nutrition and Food Research	62	3	1700505				85	10.1002/mnfr.201700505	https://www.scopus.com/inward/record.uri?eid=2-s2.0-85039778584&doi=10.1002%2fmnfr.201700505&partnerID=40&md5=0214f1d9cd9a013b6c280f77c866d30b	Scope: Obesity has reached epidemic proportions worldwide. Obesity is a complex metabolic disorder that is linked to numerous serious health complications with high morbidity. The present study evaluated the effects of kefir peptides on high fat diet (HFD)-induced obesity in rats. Methods and results: Kefir peptides markedly improved obesity, including body weight gain, inflammatory reactions and…	29178253	Article	Final		Scopus	2-s2.0-85039778584
Wu Z.; Wu J.; Cao P.; Jin Y.; Pan D.; Zeng X.; Guo Y.	Wu, Zhen (56204320700); Wu, Jing (57189989317); Cao, Pei (57194079464); Jin, Yifeng (57194082791); Pan, Daodong (7202084980); Zeng, Xiaoqun (24462933200); Guo, Yuxing (24461838300)	56204320700; 57189989317; 57194079464; 57194082791; 7202084980; 24462933200; 24461838300	Characterization of probiotic bacteria involved in fermented milk processing enriched with folic acid	2017	Journal of Dairy Science	100	6		4223	4229	6	27	10.3168/jds.2017-12640	https://www.scopus.com/inward/record.uri?eid=2-s2.0-85018657273&doi=10.3168%2fjds.2017-12640&partnerID=40&md5=28887dedaacf046ea0c349081ffe090c	Yogurt products fermented with probiotic bacteria are a consumer trend and a challenge for functional food development. So far, limited research has focused on the behavior of the various probiotic strains used in milk fermentation. In the present study, we characterized folic acid production and the sensory and textural characteristics of yogurt products fermented with probiotic bacteria. Yogurt…	28434721	Article	Final	All Open Access; Bronze Open Access	Scopus	2-s2.0-85018657273
Cho Y.-J.; Lee H.G.; Seo K.-H.; Yokoyama W.; Kim H.	Cho, Yun-Ju (57201315097); Lee, Hyeon Gyu (35311094400); Seo, Kun-Ho (55480614100); Yokoyama, Wallace (7004807375); Kim, Hyunsook (54395462100)	57201315097; 35311094400; 55480614100; 7004807375; 54395462100	Antiobesity Effect of Prebiotic Polyphenol-Rich Grape Seed Flour Supplemented with Probiotic Kefir-Derived Lactic Acid Bacteria	2018	Journal of Agricultural and Food Chemistry	66	47		12498	12511	13	42	10.1021/acs.jafc.8b03720	https://www.scopus.com/inward/record.uri?eid=2-s2.0-85057047878&doi=10.1021%2facs.jafc.8b03720&partnerID=40&md5=e5ba5e8f967ca514d9cc13a9e1ccaaba	The interaction between prebiotics and probiotics may exert synergistic health benefits. This study investigated the combined effects of polyphenol-rich wine grape seed flour (GSF), a prebiotic, and lactic acid bacteria (LAB) derived from kefir, a probiotic, on obesity-related metabolic disease in high-fat diet (HFD) induced obese (DIO) mice. DIO mice were fed with HFD with 6% microcrystalline ce…	30392364	Article	Final		Scopus	2-s2.0-85057047878
Peláez C.; Martínez-Cuesta M.C.; Requena T.	Peláez, C. (7003919045); Martínez-Cuesta, M.C. (57191379800); Requena, T. (7003908905)	7003919045; 57191379800; 7003908905	Fermented dairy products	2019	How Fermented Foods Feed a Healthy Gut Microbiota: A Nutrition Continuum				35	55	20	3	10.1007/978-3-030-28737-5_2	https://www.scopus.com/inward/record.uri?eid=2-s2.0-85086532738&doi=10.1007%2f978-3-030-28737-5_2&partnerID=40&md5=9cdc59130be60e4cd82396e2ce1e852c	The microbiota of fermented dairy products contributes to the safety, flavor, and organoleptic qualities of the products. Moreover, metabolites obtained from the fermentation process enhance the milk nutritive value and digestibility, whereas dairy microorganisms could be the perfect carriers for reseeding the gut microbiota. The structural food matrix of fermented milk facilitates the delivery o…		Book chapter	Final		Scopus	2-s2.0-85086532738
Murad H.M.; Malik Z.J.; Umayra A.N.	Murad, Hawraa M. (57204681810); Malik, Zainab J. (57204683145); Umayra, Ali Nayyef (57204674471)	57204681810; 57204683145; 57204674471	Evaluation the skin regeneration by using Kefir production in local dogs	2018	Journal of Pharmaceutical Sciences and Research	10	10		2653	2658	5	3		https://www.scopus.com/inward/record.uri?eid=2-s2.0-85056653250&partnerID=40&md5=6e9c456d361904ea1b333bcb46ddea03	The aime ofg this studyb was to investigatei the effectbof kefir productions on infected wound healing. Twenty mature dogs were usedh. The animals werev divided into two equale groups (controlkand treatedjgroups). The animalsi were anesthetizedb by ketamine and xylazine as general anesthesia. In controlggroupnthe dogs were anesthetizedj andy preparationi the site of operatione was donei in the up…		Article	Final		Scopus	2-s2.0-85056653250
Yadav R.; Khan S.H.; Mada S.B.; Meena S.; Kapila R.; Kapila S.	Yadav, Radha (57202015800); Khan, Suhail Hakeem (57202014988); Mada, Sanusi Bello (55954969100); Meena, Sunita (57193838022); Kapila, Rajeev (7003788183); Kapila, Suman (14522552200)	57202015800; 57202014988; 55954969100; 57193838022; 7003788183; 14522552200	Consumption of Probiotic Lactobacillus fermentum MTCC: 5898-Fermented Milk Attenuates Dyslipidemia, Oxidative Stress, and Inflammation in Male Rats Fed on Cholesterol-Enriched Diet	2019	Probiotics and Antimicrobial Proteins	11	2		509	518	9	55	10.1007/s12602-018-9429-4	https://www.scopus.com/inward/record.uri?eid=2-s2.0-85046811015&doi=10.1007%2fs12602-018-9429-4&partnerID=40&md5=6afd1bdb812e01ac9eda6b4726f0d5ad	There is a growing and alarming prevalence that increased serum cholesterol is closely related to increased cardiovascular disease risk. Probiotic consumption could be a safe and natural strategy to combat. Therefore, we sought to examine the cholesterol-lowering potential of co-supplementation of probiotic bacteria Lactobacillus fermentum MTCC: 5898-fermented buffalo milk (2.5% fat) in rats fed …	29754388	Article	Final		Scopus	2-s2.0-85046811015
Yadav R.; Dey D.K.; Vij R.; Meena S.; Kapila R.; Kapila S.	Yadav, Radha (57202015800); Dey, Debpriyo Kumar (57239450500); Vij, Rishika (56681891100); Meena, Sunita (57193838022); Kapila, Rajeev (7003788183); Kapila, Suman (14522552200)	57202015800; 57239450500; 56681891100; 57193838022; 7003788183; 14522552200	Evaluation of anti-diabetic attributes of Lactobacillus rhamnosus MTCC: 5957, Lactobacillus rhamnosus MTCC: 5897 and Lactobacillus fermentum MTCC: 5898 in streptozotocin induced diabetic rats	2018	Microbial Pathogenesis	125			454	462	8	63	10.1016/j.micpath.2018.10.015	https://www.scopus.com/inward/record.uri?eid=2-s2.0-85054860424&doi=10.1016%2fj.micpath.2018.10.015&partnerID=40&md5=8cce5e9c4b3915cc8cbcc49534cdc738	Interest in probiotics has grown significantly in the last decades due to their reported nutritional and health promoting effects. The aim of this study is to investigate the therapeutic potential of probiotic fermented milk (PFM) prepared using three different probiotic strains i.e. Lactobacillus rhamnosus MTCC: 5957, Lactobacillus rhamnosus MTCC: 5897 and Lactobacillus fermentum MTCC: 5898; ind…	30316007	Article	Final		Scopus	2-s2.0-85054860424
Wen L.; Duffy A.	Wen, Li (7201515386); Duffy, Andrew (12243581200)	7201515386; 12243581200	Factors influencing the gut microbiota, inflammation, and type 2 diabetes	2017	Journal of Nutrition	147	7		1468S	1475S	7	300	10.3945/jn.116.240754	https://www.scopus.com/inward/record.uri?eid=2-s2.0-85021722908&doi=10.3945%2fjn.116.240754&partnerID=40&md5=d36ade415bad93610395b084955fb279	The gut microbiota is a complex community of bacteria residing in the intestine. Animal models have demonstrated that several factors contribute to and can significantly alter the composition of the gutmicrobiota, including genetics; themode of delivery at birth; the method of infant feeding; the use of medications, especially antibiotics; and the diet. There may exist a gut microbiota signature …	28615382	Article	Final	All Open Access; Bronze Open Access; Green Open Access	Scopus	2-s2.0-85021722908
de Lima M.S.F.; da Silva R.A.; da Silva M.F.; da Silva P.A.B.; Costa R.M.P.B.; Teixeira J.A.C.; Porto A.L.F.; Cavalcanti M.T.H.	de Lima, Meire dos Santos Falcão (57200102552); da Silva, Roberto Afonso (55885193300); da Silva, Milena Fernandes (57907488800); da Silva, Paulo Alberto Bezerra (56533246300); Costa, Romero Marcos Pedrosa Brandão (24073999100); Teixeira, José António Couto (13402823200); Porto, Ana Lúcia Figueiredo (56252292200); Cavalcanti, Maria Taciana Holanda (8775456500)	57200102552; 55885193300; 57907488800; 56533246300; 24073999100; 13402823200; 56252292200; 8775456500	Brazilian Kefir-Fermented Sheep’s Milk, a Source of Antimicrobial and Antioxidant Peptides	2018	Probiotics and Antimicrobial Proteins	10	3		446	455	9	60	10.1007/s12602-017-9365-8	https://www.scopus.com/inward/record.uri?eid=2-s2.0-85039558170&doi=10.1007%2fs12602-017-9365-8&partnerID=40&md5=d36fd17292c287ae924ed2542d8283a9	Fermented milks are a source of bioactive peptides and may be considered as functional foods. Among these, sheep’s milk fermented with kefir has not been widely studied and its most relevant properties need to be more thoroughly characterized. This research study is set out to investigate and evaluate the antioxidant and antimicrobial properties of peptides from fermented sheep’s milk in Brazil w…	29285743	Article	Final		Scopus	2-s2.0-85039558170
Chen H.-L.; Hung K.-F.; Yen C.-C.; Laio C.-H.; Wang J.-L.; Lan Y.-W.; Chong K.-Y.; Fan H.-C.; Chen C.-M.	Chen, Hsiao-Ling (56107871100); Hung, Kuan-Fei (57210335815); Yen, Chih-Ching (8712820200); Laio, Chun-Huei (57210344903); Wang, Jiun-Long (56650630500); Lan, Ying-Wei (56463454900); Chong, Kowit-Yu (7102554156); Fan, Hueng-Chuen (7402553706); Chen, Chuan-Mu (7501950775)	56107871100; 57210335815; 8712820200; 57210344903; 56650630500; 56463454900; 7102554156; 7402553706; 7501950775	Kefir peptides alleviate particulate matter <4 μm (PM4.0)-induced pulmonary inflammation by inhibiting the NF-κB pathway using luciferase transgenic mice	2019	Scientific Reports	9	1	11529				29	10.1038/s41598-019-47872-4	https://www.scopus.com/inward/record.uri?eid=2-s2.0-85070350053&doi=10.1038%2fs41598-019-47872-4&partnerID=40&md5=09207e4deef8822ac1e386fa70b11535	Kefir peptides, generated by kefir grain fermentation of milk proteins, showed positive antioxidant effects, lowered blood pressure and modulated the immune response. In this study, kefir peptide was evaluated regarding their anti-inflammatory effects on particulate matter <4 μm (PM4.0)-induced lung inflammation in NF-κB-luciferase+/+ transgenic mice. The lungs of mice under 20 mg/kg or 10 mg/kg …	31395940	Article	Final	All Open Access; Gold Open Access; Green Open Access	Scopus	2-s2.0-85070350053
Lordan R.; Tsoupras A.; Mitra B.; Zabetakis I.	Lordan, Ronan (57193398662); Tsoupras, Alexandros (14629535300); Mitra, Bhaskar (57207938519); Zabetakis, Ioannis (57217526437)	57193398662; 14629535300; 57207938519; 57217526437	Dairy fats and cardiovascular disease: Do we really need to be concerned?	2018	Foods	7	3	29				213	10.3390/foods7030029	https://www.scopus.com/inward/record.uri?eid=2-s2.0-85046630338&doi=10.3390%2ffoods7030029&partnerID=40&md5=82d7b6fbc7b1ab70d70abbfe56c8f071	Cardiovascular diseases (CVD) remain a major cause of death and morbidity globally and diet plays a crucial role in the disease prevention and pathology. The negative perception of dairy fats stems from the effort to reduce dietary saturated fatty acid (SFA) intake due to their association with increased cholesterol levels upon consumption and the increased risk of CVD development. Institutions t…		Review	Final	All Open Access; Gold Open Access; Green Open Access	Scopus	2-s2.0-85046630338
Huang G.; Chen S.; Tang Y.; Dai C.; Sun L.; Ma H.; He R.	Huang, Guoping (56035234500); Chen, Suwan (57192909592); Tang, Yingxiu (57192909347); Dai, Chunhua (56344361500); Sun, Ling (55756806900); Ma, Haile (9335378300); He, Ronghai (8976387000)	56035234500; 57192909592; 57192909347; 56344361500; 55756806900; 9335378300; 8976387000	Stimulation of low intensity ultrasound on fermentation of skim milk medium for yield of yoghurt peptides by Lactobacillus paracasei	2019	Ultrasonics Sonochemistry	51			315	324	9	77	10.1016/j.ultsonch.2018.09.033	https://www.scopus.com/inward/record.uri?eid=2-s2.0-85054649054&doi=10.1016%2fj.ultsonch.2018.09.033&partnerID=40&md5=23caaa80c60db09f30992f97d71d2cea	Herein the effect of low intensity ultrasound on the fermentation of skim milk medium by Lactobacillus paracasei were investigated to obtain optimum ultrasonic conditions for the highest yield of yoghurt peptides. The results showed that the fermented skim milk medium treated with ultrasound with its seed culture without ultrasonic treatment was an optimum scheme. In this scheme with the ultrason…	30322762	Article	Final	All Open Access; Hybrid Gold Open Access	Scopus	2-s2.0-85054649054
Ghoneum M.; Abdulmalek S.; Pan D.	Ghoneum, Mamdooh (7003301479); Abdulmalek, Shaymaa (54888901400); Pan, Deyu (9247408200)	7003301479; 54888901400; 9247408200	Reversal of age-associated oxidative stress in mice by PFT, a novel kefir product	2020	International Journal of Immunopathology and Pharmacology	34						19	10.1177/2058738420950149	https://www.scopus.com/inward/record.uri?eid=2-s2.0-85090106208&doi=10.1177%2f2058738420950149&partnerID=40&md5=68812d1d466268f74ec1aeeff3de9dc5	Introduction: Oxidative stress is a key contributor to aging and age-related diseases. In the present study, we examine the protective effects of PFT, a novel kefir product, against age-associated oxidative stress using aged (10-month-old) mice. Methods: Mice were treated with PFT orally at a daily dose of 2 mg/kg body weight over 6 weeks, and antioxidant status, protein oxidation, and lipid pero…	32862733	Article	Final	All Open Access; Gold Open Access; Green Open Access	Scopus	2-s2.0-85090106208
El Golli-Bennour E.; Timoumi R.; Annaibi E.; Mokni M.; Omezzine A.; Bacha H.; Abid-Essefi S.	El Golli-Bennour, Emna (33367728200); Timoumi, Rim (57193229548); Annaibi, Emna (57208667015); Mokni, Moncef (57212607925); Omezzine, Asma (6601998686); Bacha, Hassen (7003433539); Abid-Essefi, Salwa (6506471851)	33367728200; 57193229548; 57208667015; 57212607925; 6601998686; 7003433539; 6506471851	Protective effects of kefir against deltamethrin-induced hepatotoxicity in rats	2019	Environmental Science and Pollution Research	26	18		18856	18865	9	27	10.1007/s11356-019-05253-4	https://www.scopus.com/inward/record.uri?eid=2-s2.0-85065467632&doi=10.1007%2fs11356-019-05253-4&partnerID=40&md5=c88cb23eb259f65188317a2778e3501f	Deltamethrine (DLM) is a synthetic pyrethroid with broad spectrum activities against acaricides and insects. Widely used for agricultural and veterinary purposes, its human and animal exposure occurs by ingestion of contaminated water and food and leads to serious health problems. Kefir is fermented milk with numerous health favors counting restorative properties of bacterial flora, immune system…	31062243	Article	Final		Scopus	2-s2.0-85065467632
Redondo-Useros N.; Gheorghe A.; Díaz-Prieto L.E.; Villavisencio B.; Marcos A.; Nova E.	Redondo-Useros, Noemí (56297826600); Gheorghe, Alina (55819454500); Díaz-Prieto, Ligia E. (57074068300); Villavisencio, Brenda (57207930230); Marcos, Ascensión (7102096885); Nova, Esther (6602087177)	56297826600; 55819454500; 57074068300; 57207930230; 7102096885; 6602087177	Associations of probiotic fermented milk (PFM) and yogurt consumption with bifidobacterium and lactobacillus components of the gut microbiota in healthy adults	2019	Nutrients	11	3	651				41	10.3390/nu11030651	https://www.scopus.com/inward/record.uri?eid=2-s2.0-85063268649&doi=10.3390%2fnu11030651&partnerID=40&md5=6df88eacc972735d5a3f761d6c9442c9	The current study investigates whether probiotic fermented milk (PFM) and yogurt consumption (YC) are related to both the ingested bacteria taxa and the overall gut microbiota (GM) composition in healthy adults. PFM and YC habits were analyzed in 260 subjects (51% male) by specific questionnaires, and the following groups were considered: (1) PFM groups: nonconsumers (PFM-NC, n = 175) and consume…	30889821	Article	Final	All Open Access; Gold Open Access; Green Open Access	Scopus	2-s2.0-85063268649
Hunsche C.; Cruces J.; De la Fuente M.	Hunsche, Caroline (57190571420); Cruces, Julia (36147094400); De la Fuente, Mónica (7102943779)	57190571420; 36147094400; 7102943779	Improvement of Redox State and Functions of Immune Cells as Well as of Behavioral Response in Aged Mice After Two-Week Supplementation of Fermented Milk with Probiotics	2019	Current Microbiology	76	11		1278	1289	11	17	10.1007/s00284-019-01759-9	https://www.scopus.com/inward/record.uri?eid=2-s2.0-85071029131&doi=10.1007%2fs00284-019-01759-9&partnerID=40&md5=0831eed6f1ac7a167893f339fac31278	The homeostatic systems, such as the nervous and immune systems, show deterioration in aging as a consequence of the age-related oxidative-inflammatory stress establishment. The supplementation with fermented milk containing probiotic bacteria could be a good nutritional strategy to improve homeostatic system functions in aged individuals through the modulation of their redox state. The aim of th…	31446476	Article	Final		Scopus	2-s2.0-85071029131
Lolou V.; Panayiotidis M.I.	Lolou, Vasiliki (57209418847); Panayiotidis, Mihalis I. (6506763972)	57209418847; 6506763972	Functional role of probiotics and prebiotics on skin health and disease	2019	Fermentation	5	2	41				80	10.3390/fermentation5020041	https://www.scopus.com/inward/record.uri?eid=2-s2.0-85067652182&doi=10.3390%2ffermentation5020041&partnerID=40&md5=03b31b35fd8551d03c99ec8fabbd8083	Scientific and commercial interest of probiotics, prebiotics and their effect on human health and disease has increased in the last decade. The aim of this review article is to evaluate the role of pro- and prebiotics on the normal function of healthy skin as well as their role in the prevention and therapy of skin disease. Lactobacilli and Bifidobacterium are the most commonly used probiotics an…		Review	Final	All Open Access; Gold Open Access; Green Open Access	Scopus	2-s2.0-85067652182
Toh M.; Liu S.-Q.	Toh, M. (55499305900); Liu, S.-Q. (8773680000)	55499305900; 8773680000	Impact of coculturing Bifidobacterium animalis subsp. lactis HN019 with yeasts on microbial viability and metabolite formation	2017	Journal of Applied Microbiology	123	4		956	968	12	8	10.1111/jam.13571	https://www.scopus.com/inward/record.uri?eid=2-s2.0-85029602773&doi=10.1111%2fjam.13571&partnerID=40&md5=09265dd44fd467928ae95b94a2d5ddea	Aims: To evaluate the impact of coculturing Bifidobacterium animalis subsp. lactis HN019 with yeasts on microbial viability and metabolite production. Methods and Results: Monocultures and bacteria–yeast cocultures of B. lactis HN019 and 10 different yeast strains belonging to different species in skim milk media were fermented at 37°C. The presence of yeasts enhanced the growth rate and metaboli…	28833937	Article	Final		Scopus	2-s2.0-85029602773
Doğan M.; Tekiner I.H.; DemirkesenBiçak H.	Doğan, Murat (57194018695); Tekiner, Ismail Hakki (54684997400); DemirkesenBiçak, Hilal (57215681920)	57194018695; 54684997400; 57215681920	Probiotics From Food Products and Gastrointestinal Health	2019	Dietary Interventions in Gastrointestinal Diseases: Foods, Nutrients, and Dietary Supplements				169	177	8	4	10.1016/B978-0-12-814468-8.00013-2	https://www.scopus.com/inward/record.uri?eid=2-s2.0-85073243223&doi=10.1016%2fB978-0-12-814468-8.00013-2&partnerID=40&md5=bd0b217b6a8b510ffe7b43b55bcc31b4	Human gastrointestinal (GI) tract is also known as a hidden metabolic organ. It contains more than 1500 pathogenic, opportunistic, and healthful microorganisms. Among them, probiotics regulate major biological processes in the human body and have positive therapeutic impacts on some diseases and GI disorders via a broad range of mechanisms of action. In the human life span, the gut microbiota is …		Book chapter	Final		Scopus	2-s2.0-85073243223
Fagt S.; Matthiessen J.; Thyregod C.; Kørup K.; Biltoft-Jensen A.	Fagt, Sisse (6506735484); Matthiessen, Jeppe (7004638809); Thyregod, Camilla (57160391400); Kørup, Karsten (57203570622); Biltoft-Jensen, Anja (6504772098)	6506735484; 7004638809; 57160391400; 57203570622; 6504772098	Breakfast in Denmark. Prevalence of consumption, intake of foods, nutrients and dietary quality. a study from the international breakfast research initiative	2018	Nutrients	10	8	1085				21	10.3390/nu10081085	https://www.scopus.com/inward/record.uri?eid=2-s2.0-85052317266&doi=10.3390%2fnu10081085&partnerID=40&md5=6d3bbca2ab5a4536b6c122db60be1099	Breakfast is considered by many to be the most important meal of the day. This study examined the intake of nutrients and foods at breakfast among Danes and the relation to the overall dietary quality. Data were derived from the Danish National Survey on Diet and Physical Activity 2011–2013, a cross-sectional national food consumption study. A total of 3680 participants aged 6–75 years were inclu…	30110931	Article	Final	All Open Access; Gold Open Access; Green Open Access	Scopus	2-s2.0-85052317266
Harun H.; Yanwirasti Y.; Purwanto B.; Rahayuningsih E.P.	Harun, Harnavi (57216208517); Yanwirasti, Yanwirasti (57210163430); Purwanto, Bambang (58913504500); Rahayuningsih, Endang Purwati (57218595122)	57216208517; 57210163430; 58913504500; 57218595122	The effect of giving dadih on malondialdehyde levels and renal interstitial fibrosis at aging kidney	2020	Open Access Macedonian Journal of Medical Sciences	8	A		293	296	3	4	10.3889/oamjms.2020.4285	https://www.scopus.com/inward/record.uri?eid=2-s2.0-85089713610&doi=10.3889%2foamjms.2020.4285&partnerID=40&md5=705c2b2117bcaa02656fd0f287d5c839	BACKGROUND: The increase in the elderly poses problems in the areas of health, since it can cause aging of the physiological function of organs. It also has an impact on kidney function, which will enhance the chronic kidney disease. One of the theory that causes aging process is the free radical theory, which that accumulation of free radicals is caused by depletion of antioxidants. Therefore, e…		Article	Final	All Open Access; Gold Open Access	Scopus	2-s2.0-85089713610
Bengoa A.A.; Llamas M.G.; Iraporda C.; Dueñas M.T.; Abraham A.G.; Garrote G.L.	Bengoa, Ana A. (57201190885); Llamas, M. Goretti (57203821255); Iraporda, Carolina (56074271800); Dueñas, M. Teresa (55412108500); Abraham, Analía G. (7202760135); Garrote, Graciela L. (6603849652)	57201190885; 57203821255; 56074271800; 55412108500; 7202760135; 6603849652	Impact of growth temperature on exopolysaccharide production and probiotic properties of Lactobacillus paracasei strains isolated from kefir grains	2018	Food Microbiology	69			212	218	6	100	10.1016/j.fm.2017.08.012	https://www.scopus.com/inward/record.uri?eid=2-s2.0-85028445390&doi=10.1016%2fj.fm.2017.08.012&partnerID=40&md5=fe7d62ba15f067f1c3301aaa155e4da7	EPS-producing LAB are widely used in the dairy industry since these polymers improve the viscosity and texture of the products. Besides, EPS might be responsible for several health benefits attributed to probiotic strains. However, growth conditions (culture media, temperature, pH) could modify EPS production affecting both technological and probiotic properties. In this work, the influence of gr…	28941904	Article	Final	All Open Access; Green Open Access	Scopus	2-s2.0-85028445390
Tang W.; Li C.; He Z.; Pan F.; Pan S.; Wang Y.	Tang, Wei (56883530000); Li, Chao (57189298805); He, Zengguo (57197754438); Pan, Fen (57197758373); Pan, Shuo (57197759939); Wang, Yanping (7601512395)	56883530000; 57189298805; 57197754438; 57197758373; 57197759939; 7601512395	Probiotic Properties and Cellular Antioxidant Activity of Lactobacillus plantarum MA2 Isolated from Tibetan Kefir Grains	2018	Probiotics and Antimicrobial Proteins	10	3		523	533	10	41	10.1007/s12602-017-9349-8	https://www.scopus.com/inward/record.uri?eid=2-s2.0-85034581163&doi=10.1007%2fs12602-017-9349-8&partnerID=40&md5=5bc09e4517632d10f6e4ece535913fcf	Lactobacillus plantarum MA2 was isolated from traditional Chinese Tibetan kefir grains. Its antioxidant properties had been demonstrated in vitro and in vivo previously. In the present study, the probiotic characteristics of this strain were further evaluated by investigating its acid and bile salt tolerances, cell surface hydrophobicity, and autoaggregation, respectively. In addition, the cellul…	29159445	Article	Final		Scopus	2-s2.0-85034581163
Xie C.-L.; Hwang C.E.; Oh C.K.; Yoon N.A.; Ryu J.H.; Jeong J.Y.; Roh G.S.; Kim H.J.; Cho G.J.; Choi W.S.; Kang S.S.; Cho K.M.; Lee D.H.	Xie, Cheng-Liang (55140519700); Hwang, Chung Eun (55491152300); Oh, Cheol Kyu (36856607500); Yoon, Nal Ae (54797175000); Ryu, Jin Hyun (36673795500); Jeong, Joo Yeon (36673080900); Roh, Gu Seob (6603224998); Kim, Hyun Joon (49761496000); Cho, Gyeong Jae (55667300300); Choi, Wan Sung (7402516196); Kang, Sang Soo (7405686864); Cho, Kye Man (7403956758); Lee, Dong Hoon (55568531278)	55140519700; 55491152300; 36856607500; 54797175000; 36673795500; 36673080900; 6603224998; 49761496000; 55667300300; 7402516196; 7405686864; 7403956758; 55568531278	Fermented soy-powder milk with Lactobacillus plantarum P1201 protects against high-fat diet-induced obesity	2017	International Journal of Food Science and Technology	52	7		1614	1622	8	13	10.1111/ijfs.13434	https://www.scopus.com/inward/record.uri?eid=2-s2.0-85017410138&doi=10.1111%2fijfs.13434&partnerID=40&md5=9d1bed306e15fe72a63bd6ba1cf14ad2	Fermented soy-powder milk (FSPM) with Lactobacillus plantarum P1201 contains more conjugated linoleic acid (CLA) and isoflavone aglycones compared with unfermented soy-powder milk (UFSPM). In this study, the antiobesity effect of FSPM was investigated in a high-fat diet (HFD)-induced obesity model. Results showed that FSPM reduced the weight of body, body weight gain, liver and mesenteric white a…		Article	Final		Scopus	2-s2.0-85017410138
Santiago-LÓpez L.; Hernández-Mendoza A.; Vallejo-Cordoba B.; Mata-Haro V.; Wall-Medrano A.; González-CÓrdova A.F.	Santiago-LÓpez, Lourdes (56507285000); Hernández-Mendoza, Adrián (56013544800); Vallejo-Cordoba, Belinda (55989802400); Mata-Haro, VerÓnica (19035616400); Wall-Medrano, Abraham (36630949300); González-CÓrdova, AarÓn F. (6603013016)	56507285000; 56013544800; 55989802400; 19035616400; 36630949300; 6603013016	Milk fermented with Lactobacillus fermentum ameliorates indomethacin-induced intestinal inflammation: An exploratory study	2019	Nutrients	11	7	1610				22	10.3390/nu11071610	https://www.scopus.com/inward/record.uri?eid=2-s2.0-85074407659&doi=10.3390%2fnu11071610&partnerID=40&md5=8e536496e81944addd01c5a36c05623e	The aim of this study was to evaluate the effect of milk fermented with Lactobacillus fermentum J20 (FMJ20) or J28 (FMJ28) on ameliorating indomethacin-induced inflammation. Twenty-eight male C57Bl/6 mice were divided into four experimental groups: indomethacin, indomethacin + FMJ20,indomethacin + FMJ28, and untreated (control). Groups were fed fermented milk for 15 days, followed by administrati…	31315186	Article	Final	All Open Access; Gold Open Access; Green Open Access	Scopus	2-s2.0-85074407659
López-Aliaga I.; García-Pedro J.D.; Moreno-Fernandez J.; Alférez M.J.M.; López-Frías M.; Díaz-Castro J.	López-Aliaga, Inmaculada (7003425557); García-Pedro, José D. (56607252300); Moreno-Fernandez, Jorge (56946700800); Alférez, M José M. (7004092173); López-Frías, Magdalena (6701812365); Díaz-Castro, Javier (59454518500)	7003425557; 56607252300; 56946700800; 7004092173; 6701812365; 59454518500	Fermented goat milk consumption improves iron status and evokes inflammatory signalling during anemia recovery	2018	Food and Function	9	6		3195	3201	6	12	10.1039/c8fo00552d	https://www.scopus.com/inward/record.uri?eid=2-s2.0-85048976883&doi=10.1039%2fc8fo00552d&partnerID=40&md5=a910858d87bc9988072ebf5553f2ebc3	In spite of the crucial role of the inflammatory state under anemic conditions, to date, no studies have directly tested the modulation of cytokines during iron overload. The aim of this work was to contribute to a better understanding of the pathophysiology and recovery from iron deficiency, by studying how fermented goat milk consumption affects inflammatory signalling during iron repletion. Ei…	29872815	Article	Final		Scopus	2-s2.0-85048976883
Zhang J.; Zhao X.; Jiang Y.; Zhao W.; Guo T.; Cao Y.; Teng J.; Hao X.; Zhao J.; Yang Z.	Zhang, Jian (57188769669); Zhao, Xiao (56891845300); Jiang, Yunyun (57194272431); Zhao, Wen (57188765510); Guo, Ting (56594213000); Cao, Yongqiang (57188768571); Teng, Junwei (57194276989); Hao, Xiaona (57194271336); Zhao, Juan (57194282010); Yang, Zhennai (7405433749)	57188769669; 56891845300; 57194272431; 57188765510; 56594213000; 57188768571; 57194276989; 57194271336; 57194282010; 7405433749	Antioxidant status and gut microbiota change in an aging mouse model as influenced by exopolysaccharide produced by Lactobacillus plantarum YW11 isolated from Tibetan kefir	2017	Journal of Dairy Science	100	8		6025	6041	16	135	10.3168/jds.2016-12480	https://www.scopus.com/inward/record.uri?eid=2-s2.0-85019594252&doi=10.3168%2fjds.2016-12480&partnerID=40&md5=eb33ec920a0c8a577efb87f72a0479da	This study investigated the effect of exopolysaccharide (EPS) produced by Lactobacillus plantarum YW11 on the oxidative status and gut microbiota in an aging mouse model induced with D-galactose. The in vitro assay of the antioxidant activity of the EPS showed concentration-dependent (0.25–3.0 mg/mL) activities. At 3.0 mg/mL, the EPS reached the highest scavenging activities with half maximal inh…	28551178	Article	Final	All Open Access; Bronze Open Access	Scopus	2-s2.0-85019594252
Oh N.S.; Lee J.Y.; Kim Y.-T.; Kim S.H.; Lee J.-H.	Oh, Nam Su (35068541900); Lee, Ji Young (57217702722); Kim, You-Tae (56031078700); Kim, Sae Hun (7601601647); Lee, Ju-Hoon (54975259000)	35068541900; 57217702722; 56031078700; 7601601647; 54975259000	Cancer-protective effect of a synbiotic combination between Lactobacillus gasseri 505 and a Cudrania tricuspidata leaf extract on colitis-associated colorectal cancer	2020	Gut Microbes				1	20	19	127	10.1080/19490976.2020.1785803	https://www.scopus.com/inward/record.uri?eid=2-s2.0-85088029974&doi=10.1080%2f19490976.2020.1785803&partnerID=40&md5=a40f2d0b0dbfed2f7aae38c013721eb9	Previously, a synbiotic combination of probiotic Lactobacillus gasseri 505 (LG) and a new prebiotic, Cudrania tricuspidata leaf extract (CT) in fermented milk, designated FCT, showed an in vitro immunomodulatory effect and antioxidant activity. Although synbiotic combination might have cancer-protective effects, these activities have not been fully validated in vivo. Ten-week treatment of LG, CT,…	32663105	Article	Final	All Open Access; Gold Open Access; Green Open Access	Scopus	2-s2.0-85088029974
Karatas A.; Demir E.O.	Karatas, Ayla (35943703100); Demir, Emel Ozgumus (57213818631)	35943703100; 57213818631	Dairy products added in media affect the development of Drosophila melanogaster (Diptera: Drosophilidae)	2018	Journal of Insect Science	18	3	iey058				0	10.1093/jisesa/iey058	https://www.scopus.com/inward/record.uri?eid=2-s2.0-85050980586&doi=10.1093%2fjisesa%2fiey058&partnerID=40&md5=4e7e1ef13e8b26d8bf562e6920a62b8b	Due to the increased interest shown in kefir, the present study examined its effects on some developmental characteristics in Drosophila.To compare the results related to kefir, another fermented product, i.e., yogurt, and the raw material of kefir, i.e., milk, were included in the experiment. All three foods were fed to Drosophila by addition to the medium.The results showed that the three foods…	29901740	Article	Final	All Open Access; Gold Open Access; Green Open Access	Scopus	2-s2.0-85050980586
Girolamo F.; Coppola C.; Ribatti D.	Girolamo, Francesco (6602269878); Coppola, Cristiana (56657298400); Ribatti, Domenico (21935170800)	6602269878; 56657298400; 21935170800	Immunoregulatory effect of mast cells influenced by microbes in neurodegenerative diseases	2017	Brain, Behavior, and Immunity	65			68	89	21	54	10.1016/j.bbi.2017.06.017	https://www.scopus.com/inward/record.uri?eid=2-s2.0-85022016027&doi=10.1016%2fj.bbi.2017.06.017&partnerID=40&md5=ef2974c8c8475a4226a4446e63af85de	When related to central nervous system (CNS) health and disease, brain mast cells (MCs) can be a source of either beneficial or deleterious signals acting on neural cells. We review the current state of knowledge about molecular interactions between MCs and glia in neurodegenerative diseases such as Multiple Sclerosis, Alzheimer's disease, Amyotrophic Lateral Sclerosis, Parkinson's disease, Epile…	28676349	Article	Final		Scopus	2-s2.0-85022016027
Talib N.; Mohamad N.E.; Yeap S.K.; Hussin Y.; Mubin Aziz M.N.; Masarudin M.J.; Sharifuddin S.A.; Hui Y.W.; Ho C.L.; Alitheen N.B.	Talib, Noorshafadzilah (57210164169); Mohamad, Nurul Elyani (55734732500); Yeap, Swee Keong (57195622545); Hussin, Yazmin (57200277928); Mubin Aziz, Muhammad Nazirul (57200277756); Masarudin, Mas Jaffri (25936485900); Sharifuddin, Shaiful Adzni (54401667900); Hui, Yew Woh (55324725100); Ho, Chai Ling (7404653195); Alitheen, Noorjahan Banu (6507763021)	57210164169; 55734732500; 57195622545; 57200277928; 57200277756; 25936485900; 54401667900; 55324725100; 7404653195; 6507763021	Isolation and characterization of Lactobacillus spp. From kefir samples in Malaysia	2019	Molecules	24	14	2606;				89	10.3390/molecules24142606	https://www.scopus.com/inward/record.uri?eid=2-s2.0-85069634034&doi=10.3390%2fmolecules24142606&partnerID=40&md5=4c1dc6406f201de13a1e7bc8bd4945da	Kefir is a homemade, natural fermented product comprised of a probiotic bacteria and yeast complex. Kefir consumption has been associated with many advantageous properties to general health, including as an antioxidative, anti-obesity, anti-inflammatory, anti-microbial, and anti-tumor moiety. This beverage is commonly found and consumed by people in the United States of America, China, France, Br…	31319614	Article	Final	All Open Access; Gold Open Access; Green Open Access	Scopus	2-s2.0-85069634034
Aoyagi Y.; Amamoto R.; Park S.; Honda Y.; Shimamoto K.; Kushiro A.; Tsuji H.; Matsumoto H.; Shimizu K.; Miyazaki K.; Matsubara S.; Shephard R.J.	Aoyagi, Yukitoshi (56147588900); Amamoto, Ryuta (57193345732); Park, Sungjin (55717037700); Honda, Yusuke (57193348053); Shimamoto, Kazuhito (57211004234); Kushiro, Akira (6603104058); Tsuji, Hirokazu (35605089800); Matsumoto, Hoshitaka (56803082700); Shimizu, Kensuke (55460081700); Miyazaki, Kouji (35731868600); Matsubara, Satoshi (36906071200); Shephard, Roy J. (7202263739)	56147588900; 57193345732; 55717037700; 57193348053; 57211004234; 6603104058; 35605089800; 56803082700; 55460081700; 35731868600; 36906071200; 7202263739	Independent and Interactive Effects of Habitually Ingesting Fermented Milk Products Containing Lactobacillus casei Strain Shirota and of Engaging in Moderate Habitual Daily Physical Activity on the Intestinal Health of Older People	2019	Frontiers in Microbiology	10		1477				34	10.3389/fmicb.2019.01477	https://www.scopus.com/inward/record.uri?eid=2-s2.0-85072211924&doi=10.3389%2ffmicb.2019.01477&partnerID=40&md5=2d61c709ccdc795fd93d2c014ed3c076	Infrequent bowel movements decrease the number of beneficial bacteria in the human intestines, thereby potentially increasing the individual’s risk of colorectal cancer. The correction of such bowel problems could therefore make an important contribution to improving population health and quality-adjusted lifespan. We examined independent and interactive effects upon the fecal microbiota of two p…		Article	Final	All Open Access; Gold Open Access; Green Open Access	Scopus	2-s2.0-85072211924
Pallach M.; Di Lorenzo F.; Facchini F.A.; Gully D.; Giraud E.; Peri F.; Duda K.A.; Molinaro A.; Silipo A.	Pallach, Mateusz (57194495481); Di Lorenzo, Flaviana (52663445700); Facchini, Fabio Alessandro (57194585596); Gully, Djamel (54381783200); Giraud, Eric (7005350156); Peri, Francesco (35594684800); Duda, Katarzyna A. (23667190600); Molinaro, Antonio (7005836602); Silipo, Alba (6602360512)	57194495481; 52663445700; 57194585596; 54381783200; 7005350156; 35594684800; 23667190600; 7005836602; 6602360512	Structure and inflammatory activity of the LPS isolated from Acetobacter pasteurianus CIP103108	2018	International Journal of Biological Macromolecules	119			1027	1035	8	25	10.1016/j.ijbiomac.2018.08.035	https://www.scopus.com/inward/record.uri?eid=2-s2.0-85051268007&doi=10.1016%2fj.ijbiomac.2018.08.035&partnerID=40&md5=301fba72e7f00f918dee591038a7cb88	Acetobacter pasteurianus is an acetic acid-producing Gram-negative bacterium commonly found associated with plants and plant products and widely used in the production of fermented foods, such as kefir and vinegar. Due to the acid conditions of the bacterium living habitat, uncommon structural features composing its cell envelope are expected. In the present work we have investigated the A. paste…	30098357	Article	Final	All Open Access; Green Open Access; Hybrid Gold Open Access	Scopus	2-s2.0-85051268007
Albuquerque M.A.C.; Bedani R.; LeBlanc J.G.; Saad S.M.I.	Albuquerque, Marcela Albuquerque Cavalcanti (57190276632); Bedani, Raquel (15834030700); LeBlanc, Jean Guy (35148169400); Saad, Susana Marta Isay (7103061250)	57190276632; 15834030700; 35148169400; 7103061250	Passion fruit by-product and fructooligosaccharides stimulate the growth and folate production by starter and probiotic cultures in fermented soymilk	2017	International Journal of Food Microbiology	261			35	41	6	60	10.1016/j.ijfoodmicro.2017.09.001	https://www.scopus.com/inward/record.uri?eid=2-s2.0-85028916851&doi=10.1016%2fj.ijfoodmicro.2017.09.001&partnerID=40&md5=ced37dcb754f028e4c1cf7eaf92e23bd	Two starter cultures (Streptococcus (St.) thermophilus ST-M6 and TA-40) and five probiotic strains (St. thermophilus TH-4, Lactobacillus (Lb.) acidophilus LA-5, Lb. rhamnosus LGG, Lb. fermentum PCC, and Lb. reuteri RC-14) were used to ferment different soymilk formulations supplemented with passion fruit by-product and/or fructo-oligosaccharides (FOS) with the aim of increasing folate concentrati…	28892763	Article	Final	All Open Access; Green Open Access	Scopus	2-s2.0-85028916851
Valík Ľ.; Ačai P.; Liptáková D.	Valík, Ľ. (24785003100); Ačai, P. (7801582634); Liptáková, D. (22235124300)	24785003100; 7801582634; 22235124300	Modelling the effects of lactic acid, sodium benzoate and temperature on the growth of Candida maltosa	2017	Letters in Applied Microbiology	65	5		453	460	7	1	10.1111/lam.12803	https://www.scopus.com/inward/record.uri?eid=2-s2.0-85031089098&doi=10.1111%2flam.12803&partnerID=40&md5=8bbd348e19edce30032533298a8582c5	The growth of the oxidatively imperfect yeast Candida maltosa Komagata, Nakase et Katsuya was studied experimentally and modelled mathematically in relation to sodium benzoate and lactic acid concentrations at different temperatures. Application of gamma models for the growth rate resulted in determination of cardinal temperature parameters for the growth environment containing lactic acid or sod…	28915310	Article	Final		Scopus	2-s2.0-85031089098
Egan M.; Bottacini F.; O’Connell Motherway M.; Casey P.G.; Morrissey R.; Melgar S.; Faurie J.-M.; Chervaux C.; Smokvina T.; van Sinderen D.	Egan, Muireann (56225452700); Bottacini, Francesca (35106827700); O’Connell Motherway, Mary (57204364153); Casey, Patrick G. (7102742190); Morrissey, Ruth (46961262800); Melgar, Silvia (16029241700); Faurie, Jean-Michel (16678436800); Chervaux, Christian (6506001852); Smokvina, Tamara (57189618211); van Sinderen, Douwe (7005771022)	56225452700; 35106827700; 57204364153; 7102742190; 46961262800; 16029241700; 16678436800; 6506001852; 57189618211; 7005771022	Staying alive: growth and survival of Bifidobacterium animalis subsp. animalis under in vitro and in vivo conditions	2018	Applied Microbiology and Biotechnology	102	24		10645	10663	18	6	10.1007/s00253-018-9413-7	https://www.scopus.com/inward/record.uri?eid=2-s2.0-85055315248&doi=10.1007%2fs00253-018-9413-7&partnerID=40&md5=a94fda8df655716a9c9c8dbbc5039734	Members of the Bifidobacterium genus are widely used as probiotics in fermented milk products. Bifidobacterium animalis subsp. animalis CNCM I-4602 grows and survives poorly in reconstituted skimmed milk (RSM). Availing of genome and transcriptome information, this poor growth and survival phenotype in milk was substantially improved by the addition of certain compounds, such as yeast extract, ur…	30306201	Article	Final		Scopus	2-s2.0-85055315248
Erdogan F.S.; Ozarslan S.; Guzel-Seydim Z.B.; Kök Taş T.	Erdogan, Fatih Selim (57204508263); Ozarslan, Seda (57204503194); Guzel-Seydim, Zeynep B. (6602924940); Kök Taş, Tugba (36185384800)	57204508263; 57204503194; 6602924940; 36185384800	The effect of kefir produced from natural kefir grains on the intestinal microbial populations and antioxidant capacities of Balb/c mice	2019	Food Research International	115			408	413	5	50	10.1016/j.foodres.2018.10.080	https://www.scopus.com/inward/record.uri?eid=2-s2.0-85055778726&doi=10.1016%2fj.foodres.2018.10.080&partnerID=40&md5=f151e0040606a0eb1489b712d1d0704b	Kefir is a probiotic and fermented dairy product authentically produced from kefir grains. Kefir grain, as a natural starter culture, contains numerous lactic acid bacteria, acetic acid bacteria and yeasts within a polysaccharide structure. True kefir is a miraculous food in terms of its favorable contributions to human health. However, kefir starter cultures used in industrial kefir productions …	30599959	Review	Final		Scopus	2-s2.0-85055778726
Fallah Z.; Feizi A.; Hashemipour M.; Kelishadi R.	Fallah, Zahra (24174385900); Feizi, Awat (35361871000); Hashemipour, Mahin (55507584100); Kelishadi, Roya (6602583920)	24174385900; 35361871000; 55507584100; 6602583920	Effect of fermented camel milk on glucose metabolism, insulin resistance, and inflammatory biomarkers of adolescents with metabolic syndrome: A double-blind, randomized, crossover trial	2018	Journal of Research in Medical Sciences	23	4	32			9	15	10.4103/jrms.JRMS_1191_17	https://www.scopus.com/inward/record.uri?eid=2-s2.0-85048267431&doi=10.4103%2fjrms.JRMS_1191_17&partnerID=40&md5=4bac064c0fef3ba8686c016ba2854135	Background: This study, for the first time, aimed to assess the effects of fermented camel milk (FCM) on glycemic and inflammatory parameters related to metabolic syndrome (MetS), an aggregation of cardiometabolic risk factors, in adolescents. Materials and Methods: In a double-blind, randomized crossover trial, overweight/obese adolescents (fulfilling MetS criteria, aged 11–18 years) were random…		Article	Final	All Open Access; Gold Open Access; Green Open Access	Scopus	2-s2.0-85048267431
Chen Y.-T.; Lin Y.-C.; Lin J.-S.; Yang N.-S.; Chen M.-J.	Chen, Yung-Tsung (57188573486); Lin, Yu-Chun (56719901100); Lin, Jin-Seng (57201418933); Yang, Ning-Sun (7202173079); Chen, Ming-Ju (24330561000)	57188573486; 56719901100; 57201418933; 7202173079; 24330561000	Sugary Kefir Strain Lactobacillus mali APS1 Ameliorated Hepatic Steatosis by Regulation of SIRT-1/Nrf-2 and Gut Microbiota in Rats	2018	Molecular Nutrition and Food Research	62	8	1700903				62	10.1002/mnfr.201700903	https://www.scopus.com/inward/record.uri?eid=2-s2.0-85044789846&doi=10.1002%2fmnfr.201700903&partnerID=40&md5=5075b1d36c8063252f5db429f0649182	Scope: Non-alcoholic fatty liver disease (NAFLD) is a common disease that is concomitant with obesity, resulting in increased mortality. To date, the efficiency of NAFLD treatment still needs to be improved. Therefore, we aimed to evaluate the effect of Lactobacillus mali APS1, which was isolated from sugary kefir, on hepatic steatosis in rats fed a high-fat diet (HFD). Methods and results: Sprag…	29508520	Article	Final		Scopus	2-s2.0-85044789846
Ton A.M.M.; Campagnaro B.P.; Alves G.A.; Aires R.; Côco L.Z.; Arpini C.M.; Guerra E Oliveira T.; Campos-Toimil M.; Meyrelles S.S.; Pereira T.M.C.; Vasquez E.C.	Ton, Alyne Mendonça Marques (57194613336); Campagnaro, Bianca Prandi (49963031800); Alves, Gisela Aleixo (58387306400); Aires, Rafaela (57192982904); Côco, Larissa Zambom (57203410472); Arpini, Clarisse Maximo (57024114900); Guerra E Oliveira, Trícia (57214364532); Campos-Toimil, Manuel (6603090036); Meyrelles, Silvana Santos (6601989211); Pereira, Thiago Melo Costa (35741530600); Vasquez, Elisar…	57194613336; 49963031800; 58387306400; 57192982904; 57203410472; 57024114900; 57214364532; 6603090036; 6601989211; 35741530600; 7005617029	Oxidative Stress and Dementia in Alzheimer's Patients: Effects of Synbiotic Supplementation	2020	Oxidative Medicine and Cellular Longevity	2020		2638703				146	10.1155/2020/2638703	https://www.scopus.com/inward/record.uri?eid=2-s2.0-85078702686&doi=10.1155%2f2020%2f2638703&partnerID=40&md5=148849e8bd1cb4a54d5a629d34a8fc39	Background. Alzheimer's disease (AD) is the most common cause of dementia in elderly patients. Recently, several studies have shown that inflammation and oxidative stress precede the cardinal neuropathological manifestations of AD. In view of the proven antioxidant effects of probiotics, we proposed that continuous dietary supplementation with milk fermented with kefir grains might improve cognit…	32411323	Article	Final	All Open Access; Gold Open Access; Green Open Access	Scopus	2-s2.0-85078702686
Du X.; Myracle A.D.	Du, X. (57215691289); Myracle, A.D. (6602315245)	57215691289; 6602315245	Development and evaluation of kefir products made with aronia or elderberry juice: Sensory and phytochemical characteristics	2018	International Food Research Journal	25	4		1373	1383	10	22		https://www.scopus.com/inward/record.uri?eid=2-s2.0-85052510343&partnerID=40&md5=37128cf9dcffac69ccc12f22e937e6ff	Aronia and elderberry are edible berries that are rich in anthocyanins and phenolic compounds. They are rarely consumed raw due to safety concerns and their unpalatable taste. Aronia and elderberry are not widely grown and they are not commonly used as food ingredients for commercial products, thus they are considered underutilized. Incorporating these berries into new products, such as kefir, pr…		Article	Final		Scopus	2-s2.0-85052510343
Nagino T.; Kaga C.; Kano M.; Masuoka N.; Anbe M.; Moriyama K.; Maruyama K.; Nakamura S.; Shida K.; Miyazaki K.	Nagino, T. (41861941200); Kaga, C. (56986362600); Kano, M. (7202715622); Masuoka, N. (55463421900); Anbe, M. (57200987585); Moriyama, K. (36098098200); Maruyama, K. (57204805141); Nakamura, S. (57689325400); Shida, K. (7102137321); Miyazaki, K. (35731868600)	41861941200; 56986362600; 7202715622; 55463421900; 57200987585; 36098098200; 57204805141; 57689325400; 7102137321; 35731868600	Effects of fermented soymilk with Lactobacillus casei Shirota on skin condition and the gut microbiota: A randomised clinical pilot trial	2018	Beneficial Microbes	9	2		209	218	9	36	10.3920/bm2017.0091	https://www.scopus.com/inward/record.uri?eid=2-s2.0-85042768090&doi=10.3920%2fbm2017.0091&partnerID=40&md5=82167a5daf4ba515734ea9ed1cd4504a	Several clinical studies have shown that isoflavones and Lactobacillus casei Shirota (LcS) have beneficial effects on skin condition and the gut microbiota, respectively. Thus, we investigated the effects of consecutive intake of fermented soymilk (FSM) with LcS on skin condition and the gut microbiota, as well as isoflavone bioavailability, in a randomised, double-blind, placebo-controlled trial…	29264969	Article	Final		Scopus	2-s2.0-85042768090
Chaudhary J.K.; Mudgal S.	Chaudhary, Jinal Kesharbhai (57217827040); Mudgal, Sreeja (57204066949)	57217827040; 57204066949	Antidiabetic and hypolipidemic action of finger millet (Eleusine coracana) enriched probiotic fermented milk: An in vivo rat study	2020	Food Technology and Biotechnology	58	2		192	202	10	16	10.17113/FTB.58.02.20.6308	https://www.scopus.com/inward/record.uri?eid=2-s2.0-85087628494&doi=10.17113%2fFTB.58.02.20.6308&partnerID=40&md5=01ad065f087ed5472608526f67e40538	Research Background. Diabetes is a chronic multi-system disease having long term consequences to the health of people suffering from it. This study investigated the role of finger millet (Eleusine coracana) enriched probiotic fermented milk (RF) in alleviating the diabetic complications in streptozotocin-induced diabetic rats. Experimental Approach. Probiotic strain used in the study was Lactobac…		Article	Final	All Open Access; Gold Open Access; Green Open Access	Scopus	2-s2.0-85087628494
Brooke-Taylor S.; Dwyer K.; Woodford K.; Kost N.	Brooke-Taylor, Simon (6602366518); Dwyer, Karen (8966859500); Woodford, Keith (6603591416); Kost, Natalya (6701690397)	6602366518; 8966859500; 6603591416; 6701690397	Systematic review of the gastrointestinal effects of A1 compared with A2 β-casein	2017	Advances in Nutrition	8	5		739	748	9	104	10.3945/an.116.013953	https://www.scopus.com/inward/record.uri?eid=2-s2.0-85029521785&doi=10.3945%2fan.116.013953&partnerID=40&md5=08054d54caddd8ff949e4a2c214bd61b	This is the first systematic review, to our knowledge, of published studies investigating the gastrointestinal effects of A1-type bovine β-casein (A1) compared with A2-type bovine β-casein (A2). The review is relevant to nutrition practice given the increasing availability and promotion in a range of countries of dairy products free of A1 for both infant and adult nutrition. In vitro and in vivo …	28916574	Review	Final	All Open Access; Bronze Open Access; Green Open Access	Scopus	2-s2.0-85029521785
Zabegalova G.N.; Kurenkova L.A.; Burmagina T.Y.	Zabegalova, Galina N. (57212172158); Kurenkova, Lyudmila A. (57190978471); Burmagina, Tatyana Y. (57190976180)	57212172158; 57190978471; 57190976180	The new functional product with buckwheat	2019	Journal of Hygienic Engineering and Design	29			77	80	3	3		https://www.scopus.com/inward/record.uri?eid=2-s2.0-85076105513&partnerID=40&md5=265f7c4c07a839fb326173b7ba65609d	The research of a possibility of using buckwheat flour for production of a quality and safe functional drink was conducted. Also, the aim of this research was to provide information about the influence of composition of a new functional product with buckwheat on its viscosity. The materials used for work were: Skim milk, production ferment on kefiric fungi, buckwheat flour (1-5%), and fructose (1…		Article	Final		Scopus	2-s2.0-85076105513
Jayanth H.S.; Varadaraj M.C.	Jayanth, Hampapura S (57191882735); Varadaraj, Mandyam C (6603750256)	57191882735; 6603750256	Survival of a native toxigenic isolate of Listeria monocytogenes CFR 1302 during storage of milk-based foods can be a potential cause of health risk	2017	Food Science and Technology International	23	5		426	436	10	3	10.1177/1082013217698329	https://www.scopus.com/inward/record.uri?eid=2-s2.0-85021914152&doi=10.1177%2f1082013217698329&partnerID=40&md5=2baa1faf8c2a9edd92372a8c2871c9e5	The ability of a native toxigenic culture of Listeria monocytogenes CFR 1302 to survive and elaborate associated toxigenic trait in ice cream and mango pulp-based lactic fermented milk was studied. The culture of L. monocytogenes inoculated at two initial levels of 4.6 and 5.6 log10 CFU/ml almost remained unaltered during storage of the food products. However, in both the milk-based products, a m…	28675967	Article	Final		Scopus	2-s2.0-85021914152
Gao X.; Wang F.; Zhao P.; Zhang R.; Zeng Q.	Gao, Xiangyang (57205318169); Wang, Fei (56447452200); Zhao, Peng (55459164800); Zhang, Rong (56912566000); Zeng, Qiang (7401806842)	57205318169; 56447452200; 55459164800; 56912566000; 7401806842	Effect of heat-killed Streptococcus thermophilus on type 2 diabetes rats	2019	PeerJ	7		e7117				21	10.7717/peerj.7117	https://www.scopus.com/inward/record.uri?eid=2-s2.0-85073190485&doi=10.7717%2fpeerj.7117&partnerID=40&md5=b399047de93d6e2b472a6f76f9d144fd	Background and Aims: The link between gut microbiota and type 2 diabetes (T2D) has been addressed by numerous studies. Streptococcus thermophilus from fermented milk products, has been used as a probiotic in previous research. However, whether heat-killed S. thermophilus can improve the glycemic parameters of diabetic rats remains unanswered. In this study, we evaluated the effect of heat-killed …		Article	Final	All Open Access; Gold Open Access; Green Open Access	Scopus	2-s2.0-85073190485
Méndez Utz V.E.; Perdigón G.; De Moreno De LeBlanc A.	Méndez Utz, V.E. (57196177270); Perdigón, G. (7006754314); De Moreno De LeBlanc, A. (6506058808)	57196177270; 7006754314; 6506058808	Milk fermented by Lactobacillus casei CRL431 modifies cytokine profiles associated to different stages of breast cancer development in mice	2019	Beneficial Microbes	10	6		689	697	8	7	10.3920/BM2019.0011	https://www.scopus.com/inward/record.uri?eid=2-s2.0-85069504489&doi=10.3920%2fBM2019.0011&partnerID=40&md5=9096d9d1106cb74958f0a2bddf73e76f	Breast cancer is one of the leading causes of death worldwide. It is recognised that immune system influences its promotion, progression, and metastasis, as well as their responsiveness to therapies. Previously, it was reported that milk fermented by Lactobacillus casei CRL431 decreased tumour growth and metastasis in a mouse breast cancer model, through the modulation of the host immune response…	31122044	Article	Final		Scopus	2-s2.0-85069504489
Teneva-Angelova T.; Balabanova T.; Boyanova P.; Beshkova D.	Teneva-Angelova, Tsvetanka (56737267700); Balabanova, Tatyana (57190974762); Boyanova, Petya (57199833977); Beshkova, Dora (6602687157)	56737267700; 57190974762; 57199833977; 6602687157	Traditional Balkan fermented milk products	2018	Engineering in Life Sciences	18	11		807	819	12	29	10.1002/elsc.201800050	https://www.scopus.com/inward/record.uri?eid=2-s2.0-85052639135&doi=10.1002%2felsc.201800050&partnerID=40&md5=7ac8a5f00a2afd3ce72479856d9456d4	Traditional fermented milk products have been prepared since ancient time by various civilizations. Despite their long history, popularity, and nutritive and healthy value, the acceleration and industrialization of food production leads to increase of the diversity of fermented milk products in the Balkan Peninsula. As a result of the multitude of food-microbe combinations, there are thousands of…		Review	Final	All Open Access; Green Open Access	Scopus	2-s2.0-85052639135
Farré-Maduell E.; Casals-Pascual C.	Farré-Maduell, Eulàlia (57211861940); Casals-Pascual, Climent (6506153671)	57211861940; 6506153671	The origins of gut microbiome research in Europe: From Escherich to Nissle	2019	Human Microbiome Journal	14		100065				31	10.1016/j.humic.2019.100065	https://www.scopus.com/inward/record.uri?eid=2-s2.0-85075134201&doi=10.1016%2fj.humic.2019.100065&partnerID=40&md5=34b54995440228bf0bcfb87f60b54877	Microbiome research is rapidly changing the way we understand medicine. However, unbeknownst to many, several critical milestones of microbiome research took place in the late 1800s in Europe. In this article, we review the most important contributions in the area of microbiome research by leading scientists in Europe. Following the initial observations of intestinal microorganisms, German paedia…		Review	Final	All Open Access; Hybrid Gold Open Access	Scopus	2-s2.0-85075134201
Roselli M.; Devirgiliis C.; Zinno P.; Guantario B.; Finamore A.; Rami R.; Perozzi G.	Roselli, Marianna (8121879900); Devirgiliis, Chiara (6507800231); Zinno, Paola (36060986400); Guantario, Barbara (24366764000); Finamore, Alberto (8121880000); Rami, Rita (35386931900); Perozzi, Giuditta (6601972112)	8121879900; 6507800231; 36060986400; 24366764000; 8121880000; 35386931900; 6601972112	Impact of supplementation with a food-derived microbial community on obesity-associated inflammation and gut microbiota composition	2017	Genes and Nutrition	12	1	25				28	10.1186/s12263-017-0583-1	https://www.scopus.com/inward/record.uri?eid=2-s2.0-85030459686&doi=10.1186%2fs12263-017-0583-1&partnerID=40&md5=fd087c96932eb1d52d093a24e9efe98a	Background: Obesity is a complex pathology associated with dysbiosis, metabolic alterations, and low-grade chronic inflammation promoted by immune cells, infiltrating and populating the adipose tissue. Probiotic supplementation was suggested to be capable of counteracting obesity-associated immune and microbial alterations, based on its proven immunomodulatory activity and positive effect on gut …		Article	Final	All Open Access; Gold Open Access; Green Open Access	Scopus	2-s2.0-85030459686
Solomon A.; Bondar M.; Dyakonova A.	Solomon, Alla (57210341677); Bondar, Mariana (57210342462); Dyakonova, Angela (57210344028)	57210341677; 57210342462; 57210344028	Substantiation of the technology for fermented sourmilk desserts with bifidogenic properties	2019	Eastern-European Journal of Enterprise Technologies	1	1997-11-01		6	16	10	2	10.15587/1729-4061.2019.155278	https://www.scopus.com/inward/record.uri?eid=2-s2.0-85070415926&doi=10.15587%2f1729-4061.2019.155278&partnerID=40&md5=99c812364a46353c64686e2d05e2bd4f	The paper reports the newly developed technology of sour-milk desserts that uses the consortia of lactobacilli - Acidophilus, S. Thermophilus, and bifidobacteria - B. Bifidum, B. Longum, B. Adolescentis, resistant to the effects of inhibitors - gastric juice, bile, phenol, sodium chloride, antibiotics, and lactic acid. To better develop the bifidobacteria, bio-stimulants were applied. The number …		Article	Final	All Open Access; Gold Open Access	Scopus	2-s2.0-85070415926
Seo M.K.; Park E.J.; Ko S.Y.; Choi E.W.; Kim S.	Seo, M.K. (57196479928); Park, E.J. (57203611988); Ko, S.Y. (57203317940); Choi, E.W. (57658124100); Kim, S. (57196486505)	57196479928; 57203611988; 57203317940; 57658124100; 57196486505	Therapeutic effects of kefir grain Lactobacillus-derived extracellular vesicles in mice with 2,4,6-trinitrobenzene sulfonic acid-induced inflammatory bowel disease	2018	Journal of Dairy Science	101	10		8662	8671	9	107	10.3168/jds.2018-15014	https://www.scopus.com/inward/record.uri?eid=2-s2.0-85051264058&doi=10.3168%2fjds.2018-15014&partnerID=40&md5=f4af8dae83c88d9700952741d8913cca	Kefir is a fermented product from yeast and lactic acid bacteria, and has been associated with various health benefits including relieving inflammatory bowel disease. Recently, it has been shown that gram-positive bacteria produce extracellular vesicles (EV). The EV could be appearing as potentially important mediators of cell to cell interaction. In this study, we explored the role of kefir grai…	30100498	Article	Final	All Open Access; Bronze Open Access	Scopus	2-s2.0-85051264058
Bernini L.J.; Simão A.N.C.; De Souza C.H.B.; Alfieri D.F.; Segura L.G.; Costa G.N.; Dichi I.	Bernini, Luciana J. (57189031176); Simão, Andréa N. Colado (16176795900); De Souza, Cínthia H.B. (59579783500); Alfieri, Daniela F. (57188991707); Segura, Liliane G. (57203682386); Costa, Giselle N. (39261298300); Dichi, Isaias (6701374053)	57189031176; 16176795900; 59579783500; 57188991707; 57203682386; 39261298300; 6701374053	Effect of Bifidobacterium lactis HN019 on inflammatory markers and oxidative stress in subjects with and without the metabolic syndrome	2018	British Journal of Nutrition	120	6		645	652	7	42	10.1017/S0007114518001861	https://www.scopus.com/inward/record.uri?eid=2-s2.0-85052641713&doi=10.1017%2fS0007114518001861&partnerID=40&md5=9c4e69e427340b50d438b46f98562425	Beneficial effects of probiotics have been reported on body weight, lipid and carbohydrate metabolism, inflammatory state and oxidative stress in healthy subjects and in many metabolic and inflammatory diseases. The aim of this study was to evaluate the effects of Bifidobacterium lactis HN019 on inflammatory state and nitro-oxidative stress in patients with and without the metabolic syndrome (Met…	30058513	Article	Final	All Open Access; Bronze Open Access	Scopus	2-s2.0-85052641713
Moreno-Fernandez J.; Alférez M.J.M.; López-Aliaga I.; Diaz-Castro J.	Moreno-Fernandez, Jorge (56946700800); Alférez, María J. M. (7004092173); López-Aliaga, Inmaculada (7003425557); Diaz-Castro, Javier (59454518500)	56946700800; 7004092173; 7003425557; 59454518500	Protective effects of fermented goat milk on genomic stability, oxidative stress and inflammatory signalling in testis during anaemia recovery	2019	Scientific Reports	9	1	2232				12	10.1038/s41598-018-37649-6	https://www.scopus.com/inward/record.uri?eid=2-s2.0-85061792288&doi=10.1038%2fs41598-018-37649-6&partnerID=40&md5=7580ab1e06448330b8f156dba827e4bf	Oxidative stress is a harmful factor for male reproductive function, and a major cause of infertility. On the other hand, fermented goat milk has positive effects on anemia recovery and mineral metabolism. This study evaluated the effect of feeding rats with fermented milks during anaemia recovery on molecular mechanisms linked to oxidative stress and inflammatory signalling in rats reproductive …	30783147	Article	Final	All Open Access; Gold Open Access; Green Open Access	Scopus	2-s2.0-85061792288
Burton K.J.; Pimentel G.; Zangger N.; Vionnet N.; Drai J.; McTernan P.G.; Pralong F.P.; Delorenzi M.; Vergères G.	Burton, Kathryn J. (57190954797); Pimentel, Grégory (57194337368); Zangger, Nadine (26538401500); Vionnet, Nathalie (7004587622); Drai, Jocelyne (6602733895); McTernan, Philip G. (6701408385); Pralong, François P. (7004358173); Delorenzi, Mauro (57205896306); Vergères, Guy (7004044393)	57190954797; 57194337368; 26538401500; 7004587622; 6602733895; 6701408385; 7004358173; 57205896306; 7004044393	Modulation of the peripheral blood transcriptome by the ingestion of probiotic yoghurt and acidified milk in healthy, young men	2018	PLoS ONE	13	2	e0192947				31	10.1371/journal.pone.0192947	https://www.scopus.com/inward/record.uri?eid=2-s2.0-85042704251&doi=10.1371%2fjournal.pone.0192947&partnerID=40&md5=c4af84c18f8c3dfa59ff8a75ad2790a6	The metabolic health benefits of fermented milks have already been investigated using clinical biomarkers but the development of transcriptomic analytics in blood offers an alternative approach that may help to sensitively characterise such effects. We aimed to assess the effects of probiotic yoghurt intake, compared to non-fermented, acidified milk intake, on clinical biomarkers and gene express…	29489876	Article	Final	All Open Access; Gold Open Access; Green Open Access	Scopus	2-s2.0-85042704251
De Jesus L.C.L.; Drumond M.M.; de Carvalho A.; Santos S.S.; Martins F.S.; Ferreira Ê.; Fernandes R.S.; de Barros A.L.B.; do Carmo F.L.R.; Perez P.F.; Azevedo V.; Mancha-Agresti P.	De Jesus, Luís Cláudio Lima (57190189030); Drumond, Mariana Martins (57216677574); de Carvalho, André (57205220636); Santos, Spencer S. (57205222326); Martins, Flaviano S. (57216004873); Ferreira, Ênio (15768671600); Fernandes, Renata Salgado (13609108900); de Barros, André Luís Branco (26431831700); do Carmo, Fillipe L.R. (57193681361); Perez, Pablo F. (7201902564); Azevedo, Vasco (57215010765);…	57190189030; 57216677574; 57205220636; 57205222326; 57216004873; 15768671600; 13609108900; 26431831700; 57193681361; 7201902564; 57215010765; 20434210200	Protective effect of Lactobacillus delbrueckii subsp. Lactis CIDCA 133 in a model of 5 Fluorouracil-Induced intestinal mucositis	2019	Journal of Functional Foods	53			197	207	10	46	10.1016/j.jff.2018.12.027	https://www.scopus.com/inward/record.uri?eid=2-s2.0-85059183014&doi=10.1016%2fj.jff.2018.12.027&partnerID=40&md5=a224d661cc0fe924736145497487f685	Mucositis is a cytotoxic side effect caused by chemotherapy drugs, such as 5-Fluorouracil (5-FU), being a serious clinical issue. Lactobacillus spp. could be a helpful strategy to alleviate 5-FU chemotherapy-caused intestinal damage, due to their ability to contribute to intestinal homeostasis through improvement of microbiota balance and immunomodulation. In this work we evaluated the effect of …		Article	Final	All Open Access; Green Open Access; Hybrid Gold Open Access	Scopus	2-s2.0-85059183014
Terpou A.; Bosnea L.; Kanellaki M.; Plessas S.; Bekatorou A.; Bezirtzoglou E.; Koutinas A.A.	Terpou, Antonia (56433546000); Bosnea, Loulouda (14036817800); Kanellaki, Maria (7003706067); Plessas, Stavros (24588318000); Bekatorou, Argyro (6603239533); Bezirtzoglou, Eugenia (7003748111); Koutinas, Athanasios A. (25024181300)	56433546000; 14036817800; 7003706067; 24588318000; 6603239533; 7003748111; 25024181300	Growth Capacity of a Novel Potential Probiotic Lactobacillus paracasei K5 Strain Incorporated in Industrial White Brined Cheese as an Adjunct Culture	2018	Journal of Food Science	83	3		723	731	8	37	10.1111/1750-3841.14079	https://www.scopus.com/inward/record.uri?eid=2-s2.0-85042382338&doi=10.1111%2f1750-3841.14079&partnerID=40&md5=e012bbec7bfaa223a974e1d54c53ab27	Abstract: In this study, a novel potential probiotic strain Lactobacillus paracasei K5, previously isolated from traditional Greek Feta cheese and kefir grains, was evaluated as an adjunct culture for industrial white brined cheese production. Targeting industrial applications, apart from free cell cultures, a novel ready-to-use freeze-dried immobilized biocatalyst was prepared. The biocatalyst c…	29473955	Article	Final		Scopus	2-s2.0-85042382338
Turgut T.; Cakmakci S.	Turgut, Tamer (12243869100); Cakmakci, Songül (6701602114)	12243869100; 6701602114	Probiotic Strawberry Yogurts: Microbiological, Chemical and Sensory Properties	2018	Probiotics and Antimicrobial Proteins	10	1		64	70	6	46	10.1007/s12602-017-9278-6	https://www.scopus.com/inward/record.uri?eid=2-s2.0-85017498769&doi=10.1007%2fs12602-017-9278-6&partnerID=40&md5=1b6ca3a0a7c01c267ba166bde613a4e0	This study was performed to determine the viability of Lactobacillus acidophilus and Bifidobacterium bifidum in yogurt made with strawberry marmalade (SM) and to examine the quality properties of probiotic yogurt. Acidity, pH, bacterial counts and sensory analysis of the yogurt samples were investigated on days 1, 3, 5, 7, 10 and 14 during storage at 4 °C. The survival rate of L. acidophilus was …	28417292	Article	Final		Scopus	2-s2.0-85017498769
Hu M.-X.; Li J.-N.; Guo Q.; Zhu Y.-Q.; Niu H.-M.	Hu, Meng-Xin (26424258800); Li, Ji-Nian (56438984800); Guo, Qian (57207731140); Zhu, Ya-Qian (57207734879); Niu, Hong-Mei (57205216697)	26424258800; 56438984800; 57207731140; 57207734879; 57205216697	Probiotics Biofilm-Integrated Electrospun Nanofiber Membranes: A New Starter Culture for Fermented Milk Production	2019	Journal of Agricultural and Food Chemistry	67	11		3198	3208	10	63	10.1021/acs.jafc.8b05024	https://www.scopus.com/inward/record.uri?eid=2-s2.0-85062782195&doi=10.1021%2facs.jafc.8b05024&partnerID=40&md5=b770e1064331cc926f4a94710ddbd987	Electrospun nanofiber membranes are widely investigated in the past few decades as candidates for tissue engineering, which can mimic natural extracellular matrix (ECM) and improve cell adhesion, proliferation, and expression on nanofiber membranes. However, the formation of bacterial biofilms on nanofiber membranes and application of the biofilm-integrated nanofiber membranes remain largely unkn…	30838858	Article	Final		Scopus	2-s2.0-85062782195
Kim D.-H.; Jeong D.; Kang I.-B.; Kim H.; Song K.-Y.; Seo K.-H.	Kim, Dong-Hyeon (55925014900); Jeong, Dana (56692212000); Kang, Il-Byeong (56825080200); Kim, Hyunsook (54395462100); Song, Kwang-Young (37027306400); Seo, Kun-Ho (55480614100)	55925014900; 56692212000; 56825080200; 54395462100; 37027306400; 55480614100	Dual function of Lactobacillus kefiri DH5 in preventing high-fat-diet-induced obesity: direct reduction of cholesterol and upregulation of PPAR-α in adipose tissue	2017	Molecular Nutrition and Food Research	61	11	1700252				114	10.1002/mnfr.201700252	https://www.scopus.com/inward/record.uri?eid=2-s2.0-85032657142&doi=10.1002%2fmnfr.201700252&partnerID=40&md5=5e8fe1554ca4c6aeb37b1bf76c5c95b8	Scope: Kefir consumption inhibits the development of obesity and non-alcoholic fatty liver disease (NALFD) in mice fed 60% high-fat diet (HFD). To identify the key contributor of this effect, we isolated lactic acid bacteria (LAB) from kefir and examined their anti-obesity properties from in vitro screening and in vivo validation. Methods and results: Thirteen kefir LAB isolates were subjected to…	28691342	Article	Final		Scopus	2-s2.0-85032657142
Slattery C.; Cotter P.D.; O’Toole P.W.	Slattery, Conor (57209287325); Cotter, Paul D. (7006716039); O’Toole, Paul W. (7003586241)	57209287325; 7006716039; 7003586241	Analysis of health benefits conferred by Lactobacillus species from kefir	2019	Nutrients	11	6	1252				149	10.3390/nu11061252	https://www.scopus.com/inward/record.uri?eid=2-s2.0-85067186568&doi=10.3390%2fnu11061252&partnerID=40&md5=153d2bfea9f118b7fb15a04c85f8d354	Lactobacilli are among the most common microorganisms found in kefir; a traditional fermented milk beverage produced locally in many locations around the world. Kefir has been associated with a wide range of purported health benefits; such as antimicrobial activity; cholesterol metabolism; immunomodulation; anti-oxidative effects; anti-diabetic effects; anti-allergenic effects; and tumor suppress…	31159409	Review	Final	All Open Access; Gold Open Access; Green Open Access	Scopus	2-s2.0-85067186568
Czibulka A.	Czibulka, Agnes (9846651300)	9846651300	Probiotics and Herbal Therapies	2019	Laryngopharyngeal Reflux Disease: Integrative Approaches				103	113	10	2	10.1007/978-3-030-12318-5_8	https://www.scopus.com/inward/record.uri?eid=2-s2.0-85128303888&doi=10.1007%2f978-3-030-12318-5_8&partnerID=40&md5=566728d2b44ea49260913be269982177	This chapter discusses the evidence for use of probiotics and herbal therapies for treatment of laryngopharyngeal reflux (LPR). An overview of the human microbiome is described. Disease-specific probiotics with specific activity to promote gastrointestinal health may have beneficial effects on symptoms of LPR. The most commonly used probiotics include Lactobacillus, Bifidobacterium, Bacillus, and…		Book chapter	Final		Scopus	2-s2.0-85128303888
Gientka I.; Kieliszek M.; Jermacz K.; Błazejak S.	Gientka, Iwona (34869832900); Kieliszek, Marek (25649764700); Jermacz, Karolina (57195996916); Błazejak, Stanisław (24376302700)	34869832900; 25649764700; 57195996916; 24376302700	Identification and Characterization of Oleaginous Yeast Isolated from Kefir and Its Ability to Accumulate Intracellular Fats in Deproteinated Potato Wastewater with Different Carbon Sources	2017	BioMed Research International	2017		6061042				40	10.1155/2017/6061042	https://www.scopus.com/inward/record.uri?eid=2-s2.0-85030783005&doi=10.1155%2f2017%2f6061042&partnerID=40&md5=0150d2085b109cd7552193942d261431	The search for efficient oleaginous microorganisms, which can be an alternative to fossil fuels and biofuels obtained from oilseed crops, has been going on for many years. The suitability of microorganisms in this regard is determined by their ability to biosynthesize lipids with preferred fatty acid profile along with the concurrent utilization of energy-rich industrial waste. In this study, we …	29098157	Article	Final	All Open Access; Green Open Access; Hybrid Gold Open Access	Scopus	2-s2.0-85030783005
Rungsri P.; Akkarachaneeyakorn N.; Wongsuwanlert M.; Piwat S.; Nantarakchaikul P.; Teanpaisan R.	Rungsri, P. (57204491314); Akkarachaneeyakorn, N. (57195332818); Wongsuwanlert, M. (36543912100); Piwat, S. (6505855657); Nantarakchaikul, P. (36617852900); Teanpaisan, R. (6701815365)	57204491314; 57195332818; 36543912100; 6505855657; 36617852900; 6701815365	Effect of fermented milk containing Lactobacillus rhamnosus SD11 on oral microbiota of healthy volunteers: A randomized clinical trial	2017	Journal of Dairy Science	100	10		7780	7787	7	46	10.3168/jds.2017-12961	https://www.scopus.com/inward/record.uri?eid=2-s2.0-85027256391&doi=10.3168%2fjds.2017-12961&partnerID=40&md5=5db72dd971ed95931863d28a7ca85686	The aims of this study were to evaluate whether short-term consumption of fermented milk containing Lactobacillus rhamnosus SD11 affected levels of oral microbiota in vivo and whether L. rhamnosus SD11 could colonize in the human mouth. We also monitored for potential side effects of the probiotic. The applicability of using L. rhamnosus SD11 compared with Lactobacillus bulgaricus as a starter cu…	28803012	Article	Final	All Open Access; Bronze Open Access	Scopus	2-s2.0-85027256391
Chiodelli G.; Pellizzoni M.; Ruzickova G.; Lucini L.	Chiodelli, Giulia (57192366406); Pellizzoni, Marco (35847779000); Ruzickova, Gabriela (30567663600); Lucini, Luigi (25926562200)	57192366406; 35847779000; 30567663600; 25926562200	Effect of Different Aloe Fractions on the Growth of Lactic Acid Bacteria	2017	Journal of Food Science	82	1		219	224	5	11	10.1111/1750-3841.13568	https://www.scopus.com/inward/record.uri?eid=2-s2.0-85005917649&doi=10.1111%2f1750-3841.13568&partnerID=40&md5=6ebdf9687465fd92d9c5df73b6f0f11b	Several foods on the market, such as yogurt and fermented milk, include mixtures of prebiotics and probiotic microorganisms effective in promoting the proliferation and equilibrium of intestinal bacteria, thus improving gut health. Particularly, researchers and the public have shown increasing interest in the combination of probiotics with natural substances that promote health or that can act as…	27886374	Article	Final		Scopus	2-s2.0-85005917649
Galat A.; Dufresne J.; Combrisson J.; Thépaut J.; Boumghar-Bourtchai L.; Boyer M.; Fourmestraux C.	Galat, Anna (57023558700); Dufresne, Jérôme (57023494900); Combrisson, Jérôme (55565067500); Thépaut, Jérôme (57023705500); Boumghar-Bourtchai, Leyla (24491424000); Boyer, Mickaël (23487817100); Fourmestraux, Candice (57024028300)	57023558700; 57023494900; 55565067500; 57023705500; 24491424000; 23487817100; 57024028300	Novel method based on chromogenic media for discrimination and selective enumeration of lactic acid bacteria in fermented milk products	2016	Food Microbiology	55			86	94	8	16	10.1016/j.fm.2015.11.005	https://www.scopus.com/inward/record.uri?eid=2-s2.0-84952053948&doi=10.1016%2fj.fm.2015.11.005&partnerID=40&md5=47116a49ce1ee25cc3248a2a5d206fe9	Microbial analyses of fermented milk products require selective methods to discriminate between close species simultaneously present in high amounts. A culture-based method combining novel chromogenic agar media and appropriate incubation conditions was developed to enumerate lactic acid bacteria (LAB) strains in fermented milk. M1 agar, containing two chromogenic substrates, allowed selective en…	26742619	Article	Final	All Open Access; Hybrid Gold Open Access	Scopus	2-s2.0-84952053948
Spinler J.K.; Brown A.; Ross C.L.; Boonma P.; Conner M.E.; Savidge T.C.	Spinler, Jennifer K. (6507993151); Brown, Aaron (57189303785); Ross, Caná L. (7402593905); Boonma, Prapaporn (55759510831); Conner, Margaret E. (7102385662); Savidge, Tor C. (7003490262)	6507993151; 57189303785; 7402593905; 55759510831; 7102385662; 7003490262	Administration of probiotic kefir to mice with Clostridium difficile infection exacerbates disease	2016	Anaerobe	40			54	57	3	18	10.1016/j.anaerobe.2016.05.008	https://www.scopus.com/inward/record.uri?eid=2-s2.0-84968903136&doi=10.1016%2fj.anaerobe.2016.05.008&partnerID=40&md5=f57b0548b2b9952971512f537a8992b1	Lifeway® kefir, a fermented milk product containing 12 probiotic organisms, is reported to show promise as an alternative to fecal microbiota transplantation for recurrent Clostridium difficile infection (CDI). We employed a murine CDI model to study the probiotic protective mechanisms and unexpectedly determined that kefir drastically increased disease severity. Our results emphasize the need fo…	27180007	Article	Final	All Open Access; Green Open Access	Scopus	2-s2.0-84968903136
Pawlos M.; Znamirowska A.; Szajnar K.; Kalicka D.	Pawlos, Małgorzata (55200342800); Znamirowska, Agata (58180657500); Szajnar, Katarzyna (57163968600); Kalicka, Dorota (57163632400)	55200342800; 58180657500; 57163968600; 57163632400	The influence of the dose of calcium bisglycinate on physicochemical properties, sensory analysis and texture profile of kefirs during 21 days of cold storage	2016	Acta Scientiarum Polonorum, Technologia Alimentaria	15	1		37	45	8	10	10.17306/J.AFS.2016.1.4	https://www.scopus.com/inward/record.uri?eid=2-s2.0-84960353944&doi=10.17306%2fJ.AFS.2016.1.4&partnerID=40&md5=3ab21d11530a687cf97d7e4038005e85	Background. In the process of enrichment of dairy products a priority element is the proper selection of compounds that are a mineral carrier. Calcium bisglycinate is better absorbed by the body than inorganic forms of calcium. Moreover, the lactic acid which is produced in kefir fermentation and the presence of lactose have also a positive effect on the improvement of absorption of calcium. The …	28071037	Article	Final	All Open Access; Gold Open Access; Green Open Access	Scopus	2-s2.0-84960353944
Settachaimongkon S.; van Valenberg H.J.F.; Winata V.; Wang X.; Nout M.J.R.; van Hooijdonk T.C.M.; Zwietering M.H.; Smid E.J.	Settachaimongkon, Sarn (56083741600); van Valenberg, Hein J.F. (22037024200); Winata, Vera (56524611600); Wang, Xiaoxi (56002009900); Nout, M.J. Robert (7004098821); van Hooijdonk, Toon C.M. (38863122600); Zwietering, Marcel H. (7003652036); Smid, Eddy J. (7003862754)	56083741600; 22037024200; 56524611600; 56002009900; 7004098821; 38863122600; 7003652036; 7003862754	Effect of sublethal preculturing on the survival of probiotics and metabolite formation in set-yoghurt	2015	Food Microbiology	49			104	115	11	44	10.1016/j.fm.2015.01.011	https://www.scopus.com/inward/record.uri?eid=2-s2.0-84923254217&doi=10.1016%2fj.fm.2015.01.011&partnerID=40&md5=06d0e8dd7c27bd8ce50932a38a6c3a37	The objective of this study was to investigate the effect of preculturing of Lactobacillus rhamnosus GG and Bifidobacterium animalis subsp. lactis BB12 under sublethal stress conditions on their survival and metabolite formation in set-yoghurt. Prior to co-cultivation with yoghurt starters in milk, the two probiotic strains were precultured under sublethal stress conditions (combinations of eleva…	25846920	Article	Final		Scopus	2-s2.0-84923254217
Falasca K.; Vecchiet J.; Ucciferri C.; di Nicola M.; D’Angelo C.; Reale M.	Falasca, Katia (6506555185); Vecchiet, Jacopo (6603963392); Ucciferri, Claudio (22958623800); di Nicola, Marta (57200842840); D’Angelo, Chiara (57216851615); Reale, Marcella (57218147220)	6506555185; 6603963392; 22958623800; 57200842840; 57216851615; 57218147220	Effect of probiotic supplement on cytokine levels in HIV-infected individuals: A preliminary study	2015	Nutrients	7	10		8335	8347	12	46	10.3390/nu7105396	https://www.scopus.com/inward/record.uri?eid=2-s2.0-84942886725&doi=10.3390%2fnu7105396&partnerID=40&md5=9fef359711f26d62b8a0c8459fdfafd6	Inflammation persists in patients infected with HIV. Reduction of inflammatory cytokines and microbial translocation might be one way that this could be managed. Purpose: The anti-inflammatory properties of certain probiotic strains prompted us to investigate whether a probiotic could reduce the inflammatory index of HIV-infected patients. Methods: The study involved 30 HIV+ males on antiretrovir…	26426044	Article	Final	All Open Access; Gold Open Access; Green Open Access	Scopus	2-s2.0-84942886725
Sunarti; Nurliyani; Tyas A.S.A.; Kristian S.D.; Prasetyastuti	Sunarti (55275500400); Nurliyani (56259076500); Tyas, Agatha Swasti Ayuning (58932917500); Kristian, Scolastika Dita (57096119900); Prasetyastuti (57095972700)	55275500400; 56259076500; 58932917500; 57096119900; 57095972700	The influence of goat milk and soybean milk kefir on IL-6 and CRP levels in diabetic rats	2015	Romanian Journal of Diabetes, Nutrition and Metabolic Diseases	22	3		261	267	6	11	10.1515/rjdnmd-2015-0032	https://www.scopus.com/inward/record.uri?eid=2-s2.0-84957062154&doi=10.1515%2frjdnmd-2015-0032&partnerID=40&md5=f574ec4694977a39a39a0a3157aead29	Background and Aims: Hyperglycemia increases inflammation in type 2 diabetes mellitus (T2DM). Goat and soybean milks have been known to reduce inflammation. The aim of this study is to evaluate the effect of goat milk and soybean milk kefir on IL-6 and CRP levels in diabetic rats. Materials and Method: A total of 25 male Wistar rats were divided into the following groups: 1) normal rats; 2) diabe…		Article	Final		Scopus	2-s2.0-84957062154
Cárdenas N.; Arroyo R.; Calzada J.; Peirotén Á.; Medina M.; Rodríguez J.M.; Fernández L.	Cárdenas, Nivia (55931686000); Arroyo, Rebeca (24281117900); Calzada, Javier (35434421600); Peirotén, Ángela (55200624400); Medina, Margarita (55545698000); Rodríguez, Juan Miguel (55957293300); Fernández, Leonides (7202848294)	55931686000; 24281117900; 35434421600; 55200624400; 55545698000; 55957293300; 7202848294	Evaluation of technological properties of Enterococcus faecium CECT 8849, a strain isolated from human milk, for the dairy industry	2016	Applied Microbiology and Biotechnology	100	17		7665	7677	12	10	10.1007/s00253-016-7616-3	https://www.scopus.com/inward/record.uri?eid=2-s2.0-84969834529&doi=10.1007%2fs00253-016-7616-3&partnerID=40&md5=71c69f320067a3ff16512ce530555cdd	In this work, a variety of biochemical properties of Enterococcus faecium CECT 8849, which had been isolated from breast milk, were analyzed. Its acidifying capacity and proteolytic activity were low but, in contrast, remarkable peptidase and esterase activities were observed. Ethanol and 3-hydroxy-2-butanone were the most abundant volatile compounds found in experimental model cheese manufacture…	27216614	Article	Final		Scopus	2-s2.0-84969834529
Lodi C.S.; de Oliveira L.V.; Brighenti F.L.; Delbem A.C.B.; Martinhon C.C.R.	Lodi, Carolina Simonetti (14030249600); de Oliveira, Lidiane Viana (57391427100); Brighenti, Fernanda Lourenção (24075116700); Delbem, Alberto Carlos Botazzo (57203253966); Martinhon, Cleide Cristina Rodrigues (8651834300)	14030249600; 57391427100; 24075116700; 57203253966; 8651834300	Effects of probiotic fermented milk on biofilms, oral microbiota, and enamel	2015	Brazilian Oral Research	29	1		1	7	6	17	10.1590/1807-3107BOR-2015.vol29.0033	https://www.scopus.com/inward/record.uri?eid=2-s2.0-85006325434&doi=10.1590%2f1807-3107BOR-2015.vol29.0033&partnerID=40&md5=dc07174587c549159942098b56aec528	Abstract: The aim of this study was to evaluate in vitro and in vivo the effects of 2 brands of probiotic fermented milk on biofilms, oral microbiota, and enamel. For the in situ e xperiment, t en v olunteers wore palatine devices containing four blocks of bovine dental enamel over 3 phases, during which 20% sucrose solution, Yakult® (Treatment A), and Batavito® (Treatment B) were dropped on the …	25627884	Article	Final	All Open Access; Gold Open Access; Green Open Access	Scopus	2-s2.0-85006325434
Rokana N.; Singh R.; Mallappa R.H.; Batish V.K.; Grover S.	Rokana, Namita (57191588985); Singh, Rajbir (57210799448); Mallappa, Rashmi Hogarehalli (59454581500); Batish, Virender Kumar (7003473417); Grover, Sunita (9941997000)	57191588985; 57210799448; 59454581500; 7003473417; 9941997000	Modulation of intestinal barrier function to ameliorate Salmonella infection in mice by oral administration of fermented milks produced with Lactobacillus plantarum MTCC 5690 - A probiotic strain of Indian gut origin	2016	Journal of Medical Microbiology	65	12	366	1482	1493	11	34	10.1099/jmm.0.000366	https://www.scopus.com/inward/record.uri?eid=2-s2.0-85007331423&doi=10.1099%2fjmm.0.000366&partnerID=40&md5=423d57114f2f37ac148a87cb983fec76	Probiotic Lactobacillus plantarum MTCC 5690, a probiotic strain of Indian gut origin, and milk formulations produced with the same were explored in this study as biotherapeutics by evaluating their functional efficacy against Salmonella infection in mice. The efficacy of milk formulations (fermented/unfermented) of MTCC 5690 for enhancement of intestinal barrier function was determined by monitor…	27902414	Article	Final	All Open Access; Bronze Open Access	Scopus	2-s2.0-85007331423
Iwasa M.; Aoi W.	Iwasa, Masayo (55340470600); Aoi, Wataru (7004235299)	55340470600; 7004235299	Benefits of lactobacillus helveticus fermented milk in sports and health	2017	Dairy in Human Health and Disease across the Lifespan				183	195	12	4	10.1016/B978-0-12-809868-4.00013-3	https://www.scopus.com/inward/record.uri?eid=2-s2.0-85032170042&doi=10.1016%2fB978-0-12-809868-4.00013-3&partnerID=40&md5=25e9b64dd88393e4b4792cac7ac9216e	Lactobacillus fermented milk has various benefits including the promotion of health and prevention of diseases. These benefits are based on its antioxidative and antiinflammatory properties. Because inflammation and oxidative stress are involved in the development of exercise-induced fatigue and muscle damage that cause muscle soreness and reduced strength and endurance, it has recently been show…		Book chapter	Final		Scopus	2-s2.0-85032170042
Andrew R.; Izzo A.A.	Andrew, Ruth (35886883800); Izzo, Angelo A. (55382764100)	35886883800; 55382764100	Principles of pharmacological research of nutraceuticals	2017	British Journal of Pharmacology	174	11		1177	1194	17	147	10.1111/bph.13779	https://www.scopus.com/inward/record.uri?eid=2-s2.0-85018922443&doi=10.1111%2fbph.13779&partnerID=40&md5=0cf86b17545208d158abe7b2aee8ce30	Linked Articles: This article is part of a themed section on Principles of Pharmacological Research of Nutraceuticals. To view the other articles in this section visit http://onlinelibrary.wiley.com/doi/10.1111/bph.v174.11/issuetoc. © 2017 The British Pharmacological Society	28500635	Editorial	Final	All Open Access; Green Open Access	Scopus	2-s2.0-85018922443
Shubha J.R.; Bhatt P.	Shubha, J.R. (57188927034); Bhatt, Praveena (56577623600)	57188927034; 56577623600	Plectranthus amboinicus leaves stimulate growth of probiotic L. plantarum: Evidence for ethnobotanical use in diarrhea	2015	Journal of Ethnopharmacology	166			220	227	7	25	10.1016/j.jep.2015.02.055	https://www.scopus.com/inward/record.uri?eid=2-s2.0-84964260829&doi=10.1016%2fj.jep.2015.02.055&partnerID=40&md5=ada0c9cb457e2967e126955b3ce8c6a9	Ethnopharmacological relevance Leaves of Plectranthus amboinicus are consumed in India along with buttermilk (a probiotic source) during pathogen induced diarrhea. This treatment is known to reduce the number of episodes as well as duration of diarrhea. Aim of the study In the background of its ethnobotanical use, the present investigation was carried out to determine whether, apart from having a…	25796406	Article	Final		Scopus	2-s2.0-84964260829
Ryan P.M.; Ross R.P.; Fitzgerald G.F.; Caplice N.M.; Stanton C.	Ryan, P.M. (56900507400); Ross, R.P. (55664948500); Fitzgerald, G.F. (7203038609); Caplice, N.M. (7003620444); Stanton, C. (7005945062)	56900507400; 55664948500; 7203038609; 7003620444; 7005945062	Sugar-coated: Exopolysaccharide producing lactic acid bacteria for food and human health applications	2015	Food and Function	6	3		679	693	14	194	10.1039/c4fo00529e	https://www.scopus.com/inward/record.uri?eid=2-s2.0-84925396038&doi=10.1039%2fc4fo00529e&partnerID=40&md5=81c1fca00e3624226c4b7cdf1ff15d47	The human enteric microbiome represents a veritable organ relied upon by the host for a range of metabolic and homeostatic functions. Through the production of metabolites such as short chain fatty acids (SCFA), folate, vitamins B and K, lactic acid, bacteriocins, peroxides and exopolysaccharides, the bacteria of the gut microbiome provide nutritional components for colonocytes, liver and muscle …	25580594	Article	Final		Scopus	2-s2.0-84925396038
Ma C.; Ma A.; Gong G.; Liu Z.; Wu Z.; Guo B.; Chen Z.	Ma, Chengjie (55799009400); Ma, Aimin (7102112249); Gong, Guangyu (35205295100); Liu, Zhenmin (55927599500); Wu, Zhengjun (55500640400); Guo, Benheng (24073197800); Chen, Zhengjun (55705594700)	55799009400; 7102112249; 35205295100; 55927599500; 55500640400; 24073197800; 55705594700	Cracking Streptococcus thermophilus to stimulate the growth of the probiotic Lactobacillus casei in co-culture	2015	International Journal of Food Microbiology	210			42	46	4	16	10.1016/j.ijfoodmicro.2015.04.034	https://www.scopus.com/inward/record.uri?eid=2-s2.0-84934942361&doi=10.1016%2fj.ijfoodmicro.2015.04.034&partnerID=40&md5=0712b108056d6f36b3410e9d2c5774c7	Lactobacillus casei, a probiotic, and Streptococcus thermophilus, a fast acidifying lactic acid bacterial strain, are both used in the food industry. The aim of this study was to investigate the interaction between L. casei and S. thermophilus in the presence or absence of S. thermophilus-specific bacteriophage during milk fermentation. The acidification capability of L. casei co-cultured with S.…	26093989	Article	Final		Scopus	2-s2.0-84934942361
Tabanelli G.; Verardo V.; Pasini F.; Cavina P.; Lanciotti R.; Caboni M.F.; Gardini F.; Montanari C.	Tabanelli, G. (35171516600); Verardo, V. (6504817286); Pasini, F. (35435687000); Cavina, P. (54994167200); Lanciotti, R. (7006482189); Caboni, M.F. (6603850532); Gardini, F. (7007115624); Montanari, C. (35798588900)	35171516600; 6504817286; 35435687000; 54994167200; 7006482189; 6603850532; 7007115624; 35798588900	Survival of the functional yeast Kluyveromyces marxianus B0399 in fermented milk with added sorbic acid	2016	Journal of Dairy Science	99	1		120	129	9	7	10.3168/jds.2015-10084	https://www.scopus.com/inward/record.uri?eid=2-s2.0-84952683544&doi=10.3168%2fjds.2015-10084&partnerID=40&md5=b323fdf22a719a91e8142bd264ef7e67	In this study, the survival of the functional yeast Kluyveromyces marxianus B0399 in an industrially produced fermented milk was evaluated. In particular, the yeast viability was assessed throughout the entire shelf-life of the product (30 d) to ensure the presence of the effective yeast dose (20 million viable cells for each serving of 125 g) while avoiding, by sorbic acid addition, yeast growth…	26547644	Article	Final	All Open Access; Bronze Open Access	Scopus	2-s2.0-84952683544
Bokulich N.A.; Amiranashvili L.; Chitchyan K.; Ghazanchyan N.; Darbinyan K.; Gagelidze N.; Sadunishvili T.; Goginyan V.; Kvesitadze G.; Torok T.; Mills D.A.	Bokulich, Nicholas A. (55053326800); Amiranashvili, Lia (6506412502); Chitchyan, Karine (56557020300); Ghazanchyan, Narine (56556881900); Darbinyan, Karen (56556956200); Gagelidze, Nino (6507901208); Sadunishvili, Tinatin (6603125590); Goginyan, Vigen (23993519600); Kvesitadze, Giorgi (7004678363); Torok, Tamas (7005268162); Mills, David A. (35426334600)	55053326800; 6506412502; 56557020300; 56556881900; 56556956200; 6507901208; 6603125590; 23993519600; 7004678363; 7005268162; 35426334600	Microbial biogeography of the transnational fermented milk matsoni	2015	Food Microbiology	50			12	19	7	52	10.1016/j.fm.2015.01.018	https://www.scopus.com/inward/record.uri?eid=2-s2.0-84924974236&doi=10.1016%2fj.fm.2015.01.018&partnerID=40&md5=2b9c5cf7d5f2734e9f57d52e78056be8	The fermented milk matsoni is a traditional, national food product of both Georgia and Armenia. Little is known about the effects of biogeography and milk type on the microbial biodiversity of matsoni or the fungal composition of matsoni fermentations. High-throughput marker-gene sequencing was used to survey the bacterial and fungal communities of matsoni from different milk types and regions th…	25998810	Article	Final	All Open Access; Bronze Open Access; Green Open Access	Scopus	2-s2.0-84924974236
Gustaw W.; Kozioł J.; Radzki W.; Skrzypczak K.; Michalak-Majewska M.; Sołowiej B.; Sławinska A.; Jabłońska-Ryś E.	Gustaw, Waldemar (7801679560); Kozioł, Justyna (54780058400); Radzki, Wojciech (57194798720); Skrzypczak, Katarzyna (55508062700); Michalak-Majewska, Monika (56998657400); Sołowiej, Bartosz (24475635600); Sławinska, Aneta (38562367000); Jabłońska-Ryś, Ewa (55256225200)	7801679560; 54780058400; 57194798720; 55508062700; 56998657400; 24475635600; 38562367000; 55256225200	The effect of addition of selected milk protein preparations on the growth of Lactobacillus acidophilus and physicochemical properties of fermented milk	2016	Acta Scientiarum Polonorum, Technologia Alimentaria	15	1		29	36	7	11	10.17306/J.AFS.2016.1.3	https://www.scopus.com/inward/record.uri?eid=2-s2.0-84960418525&doi=10.17306%2fJ.AFS.2016.1.3&partnerID=40&md5=d080e67b0cb771cc78ebc0c62f20deb3	Background. The intake of fermented milk products, especially yoghurts, has been systematically increasing for a few decades. The purpose of this work was to obtain milk products fermented with a mix of bacterial cultures (yoghurt bacteria and Lactobacillus acidophillus LA-5) and enriched with selected milk protein preparations. Secondly, the aim of the work was to determine physiochemical and rh…	28071036	Article	Final	All Open Access; Gold Open Access; Green Open Access	Scopus	2-s2.0-84960418525
Abuajah C.I.; Ogbonna A.C.; Osuji C.M.	Abuajah, Christian Izuchukwu (55616504700); Ogbonna, Augustine Chima (6603365569); Osuji, Chijioke Maduka (6602227160)	55616504700; 6603365569; 6602227160	Functional components and medicinal properties of food: a review	2015	Journal of Food Science and Technology	52	5		2522	2529	7	326	10.1007/s13197-014-1396-5	https://www.scopus.com/inward/record.uri?eid=2-s2.0-84938312508&doi=10.1007%2fs13197-014-1396-5&partnerID=40&md5=27132f15987ce0e154df55c21e5515b5	Research has proved a relationship between functional components of food, health and well-being. Thus, functional components of food can be effectively applied in the treatment and prevention of diseases. They act simultaneously at different or identical target sites with the potential to impart physiological benefits and promotion of wellbeing including reducing the risk of cancer, cardiovascula…		Review	Final	All Open Access; Green Open Access	Scopus	2-s2.0-84938312508
Nakagawa H.; Miyazaki T.	Nakagawa, Hisako (56112907200); Miyazaki, Tadaaki (7404107873)	56112907200; 7404107873	Beneficial effects of antioxidative lactic acid bacteria	2017	AIMS Microbiology	3	1		1	7	6	29	10.3934/microbiol.2017.1.1	https://www.scopus.com/inward/record.uri?eid=2-s2.0-85084800419&doi=10.3934%2fmicrobiol.2017.1.1&partnerID=40&md5=17ecee715708dc2dd4e9dbaf94a5ef27	Oxidative stress is caused by exposure to reactive oxygen intermediates. The oxidative damage of cell components such as proteins, lipids, and nucleic acids one of the important factors associated with diabetes mellitus, cancers and cardiovascular diseases. This occurs as a result of imbalance between the generations of oxygen derived radicals and the organism’s antioxidant potential. The amount …		Review	Final	All Open Access; Gold Open Access; Green Open Access	Scopus	2-s2.0-85084800419
Barengolts E.	Barengolts, Elena (6602833825)	6602833825	Gut microbiota, prebiotics, probiotics, and synbiotics in management of obesity and prediabetes: Review of randomized controlled trials	2016	Endocrine Practice	22	10		1224	1234	10	117	10.4158/EP151157.RA	https://www.scopus.com/inward/record.uri?eid=2-s2.0-85011957716&doi=10.4158%2fEP151157.RA&partnerID=40&md5=eba21a029bd3eae43d72076c91a23bc6	Objective: To review the data from randomized controlled trials (RCTs) for the roles of microbiota, pre-, pro- and synbiotics in metabolic conditions (obesity, prediabetes, and diabetes mellitus type 2 [DM2]). Methods: Primary literature was reviewed on the topics including RCTs of pre-, pro- and synbiotics use for metabolic disease. Results: Gut bacteria (microbiota) benefit digestion and have m…	27409822	Article	Final		Scopus	2-s2.0-85011957716
Senol A.; Isler M.; Sutcu R.; Akin M.; Cakir E.; Ceyhan B.M.; Kockar M.C.	Senol, Altug (7003634612); Isler, Mehmet (7003776815); Sutcu, Recep (55935421600); Akin, Mete (7004699461); Cakir, Ebru (16401003200); Ceyhan, Betul M. (37037006900); Kockar, M. Cem (16402266000)	7003634612; 7003776815; 55935421600; 7004699461; 16401003200; 37037006900; 16402266000	Kefir treatment ameliorates dextran sulfate sodium-induced colitis in rats	2015	World Journal of Gastroenterology	21	46		13020	13029	9	24	10.3748/wjg.v21.i46.13020	https://www.scopus.com/inward/record.uri?eid=2-s2.0-84950271466&doi=10.3748%2fwjg.v21.i46.13020&partnerID=40&md5=3876f1bf89b199bb0c7994183f0ca6b0	AIM: To investigate the preventive effect of kefir on colitis induced with dextran sulfate sodium (DSS) in rats. METHODS: Twenty-four male Wistar-albino rats were randomized into four groups: normal control, kefircontrol, colitis, and kefir-colitis groups. Rats in the normal and kefir-control groups were administered tap water as drinking water for 14 d. Rats in the colitis and kefir-colitis grou…	26676086	Article	Final	All Open Access; Green Open Access; Hybrid Gold Open Access	Scopus	2-s2.0-84950271466
Han J.; Xu X.; Gao C.; Liu Z.; Wu Z.	Han, Jin (55856161700); Xu, Xiaofen (57217987561); Gao, Caixia (57188652524); Liu, Zhenmin (55927599500); Wu, Zhengjun (55500640400)	55856161700; 57217987561; 57188652524; 55927599500; 55500640400	Levan-producing Leuconostoc citreum strain BD1707 and its growth in tomato juice supplemented with sucrose	2016	Applied and Environmental Microbiology	82	5		1383	1390	7	42	10.1128/AEM.02944-15	https://www.scopus.com/inward/record.uri?eid=2-s2.0-84961193610&doi=10.1128%2fAEM.02944-15&partnerID=40&md5=c7cecf3701d0e262caf3fa63b0a0b86a	A levan-producing strain, BD1707, was isolated from Tibetan kefir and identified as Leuconostoc citreum. The effects of carbon sources on the growth of L. citreum BD1707 and levan production in tomato juice were measured. The changes in pH, viable cell count, sugar content, and levan yield in the cultured tomato juice supplemented with 15% (wt/vol) sucrose were also assayed. L. citreum BD1707 cou…	26682858	Article	Final	All Open Access; Bronze Open Access; Green Open Access	Scopus	2-s2.0-84961193610
Wójciak K.M.; Krajmas P.; Solska E.; Dolatowski Z.J.	Wójciak, Karolina M. (37561977400); Krajmas, Paweł (56957175200); Solska, Elzbieta (56956994100); Dolatowski, Zbigniew J. (14828686300)	37561977400; 56957175200; 56956994100; 14828686300	Application of acid whey and set milk to marinate beef with reference to quality parameters and product safety	2015	Acta Scientiarum Polonorum, Technologia Alimentaria	14	4		293	302	9	14	10.17306/J.AFS.2015.4.30	https://www.scopus.com/inward/record.uri?eid=2-s2.0-84946841687&doi=10.17306%2fJ.AFS.2015.4.30&partnerID=40&md5=8d370df5096b5360e2cf63f51d024bfb	Background: The aim of the study was to evaluate the potential of acid whey and set milk as a marinade in the traditional production of fermented eye round. Material and methods: Studies involved assaying pH value, water activity (aw), oxidation-reduction potential and TBARS value, colour parameters in CIE system (L*, a*, b*), assaying the number of lactic acid bacteria and certain pathogenic bac…	28068036	Article	Final	All Open Access; Green Open Access; Hybrid Gold Open Access	Scopus	2-s2.0-84946841687
Levit R.; de Giori G.S.; de LeBlanc A.M.; LeBlanc J.G.	Levit, R. (57192163390); de Giori, G. Savoy (55010815600); de LeBlanc, A. de Moreno (6506058808); LeBlanc, J.G. (35148169400)	57192163390; 55010815600; 6506058808; 35148169400	Evaluation of the effect of soymilk fermented by a riboflavin-producing Lactobacillus plantarum strain in a murine model of colitis	2017	Beneficial Microbes	8	1		65	72	7	45	10.3920/BM2016.0063	https://www.scopus.com/inward/record.uri?eid=2-s2.0-85013192653&doi=10.3920%2fBM2016.0063&partnerID=40&md5=bcc700b19dffef3bbde15e2dc291f5fc	Inflammatory bowel diseases (IBD) are idiopathic diseases of the gastrointestinal tract characterised by recurrent inflammation that require lifelong treatments. It has been shown that certain strains of lactic acid bacteria (LAB) can produce specific health-promoting compounds in foods or in the gastrointestinal tract that can in turn prevent and/or treat IBD. This study was designed to evaluate…	27873546	Article	Final	All Open Access; Green Open Access	Scopus	2-s2.0-85013192653
Guo T.; Ouyang X.; Xin Y.; Wang Y.; Zhang S.; Kong J.	Guo, Tingting (56545022700); Ouyang, Xudong (56988657200); Xin, Yongping (56924442800); Wang, Yue (59295666000); Zhang, Susu (57191278465); Kong, Jian (35253751300)	56545022700; 56988657200; 56924442800; 59295666000; 57191278465; 35253751300	Characterization of a New Cell Envelope Proteinase PrtP from Lactobacillus rhamnosus CGMCC11055	2016	Journal of Agricultural and Food Chemistry	64	37		6985	6992	7	20	10.1021/acs.jafc.6b03379	https://www.scopus.com/inward/record.uri?eid=2-s2.0-84988592755&doi=10.1021%2facs.jafc.6b03379&partnerID=40&md5=82cb057cb2ac958a571aba5c863d5213	Cell envelope proteinases (CEPs) play essential roles in lactic acid bacteria growth in milk and health-promoting properties of fermented dairy products. The genome of Lactobacillus rhamnosus CGMCC11055 possesses two putative CEP genes prtP and prtR2, and the PrtP displays the distinctive domain organization from PrtR2 reported. The PrtP was purified and biochemically characterized. The results s…	27585760	Article	Final		Scopus	2-s2.0-84988592755
Friedrich M.; Goluch-Koniuszy Z.	Friedrich, Mariola (25624688300); Goluch-Koniuszy, Zuzanna (33167606700)	25624688300; 33167606700	Assessment of influence of pro-health nutrition education and resulting changes of nutrition behavior of women aged 65-85 on their body content	2015	Przeglad Menopauzalny	14	4		223	230	7	5	10.5114/pm.2015.55888	https://www.scopus.com/inward/record.uri?eid=2-s2.0-84955590266&doi=10.5114%2fpm.2015.55888&partnerID=40&md5=74f2a82c14525d90b13e6659c964ea22	Introduction: One of systemic changes connected to body ageing is the change of body content and the possibility of formation and/or intensification of insulin resistance, dyslipidemia and hypertension symptoms. Material and methods: The research was conducted on 68 women aged 65-85 with body mass index (BMI) of 25.3 to 44.5 kg/m2 who have been educated for four months. The energy and nutritive v…		Article	Final	All Open Access; Gold Open Access; Green Open Access	Scopus	2-s2.0-84955590266
Mariam S.H.; Zegeye N.; Aseffa A.; Howe R.	Mariam, Solomon H. (36943896900); Zegeye, Nigus (56382924000); Aseffa, Abraham (57210582465); Howe, Rawleigh (7201945380)	36943896900; 56382924000; 57210582465; 7201945380	Diffusible substances from lactic acid bacterial cultures exert strong inhibitory effects on Listeria monocytogenes and Salmonella enterica serovar enteritidis in a co-culture model	2017	BMC Microbiology	17	1	35				14	10.1186/s12866-017-0944-3	https://www.scopus.com/inward/record.uri?eid=2-s2.0-85013146745&doi=10.1186%2fs12866-017-0944-3&partnerID=40&md5=58a08a4af15b6f4b9151bebfe29139fc	Background: Food-borne infections cause huge economic and human life losses. Listeria monocytogenes and Salmonella enterica serovar Enteritidis are among the top ranking pathogens causing such losses. Control of such infections is hampered by persistent contamination of foods and food-processing environments, resistance of pathogens to sanitizing agents, existence of heterogeneous populations of …	28202007	Article	Final	All Open Access; Gold Open Access; Green Open Access	Scopus	2-s2.0-85013146745
De Montijo-Prieto S.; Moreno E.; Bergillos-Meca T.; Lasserrot A.; Ruiz-López M.-D.; Ruiz-Bravo A.; Jiménez-Valera M.	De Montijo-Prieto, Soumi (56790114600); Moreno, Encarnación (7202827612); Bergillos-Meca, Triana (55488791700); Lasserrot, Agustín (55490049600); Ruiz-López, María-Dolores (55404132500); Ruiz-Bravo, Alfonso (7004054832); Jiménez-Valera, María (6701315212)	56790114600; 7202827612; 55488791700; 55490049600; 55404132500; 7004054832; 6701315212	A Lactobacillus plantarum strain isolated from kefir protects against intestinal infection with Yersinia enterocolitica O9 and modulates immunity in mice	2015	Research in Microbiology	166	8	3431	626	632	6	44	10.1016/j.resmic.2015.07.010	https://www.scopus.com/inward/record.uri?eid=2-s2.0-84941880421&doi=10.1016%2fj.resmic.2015.07.010&partnerID=40&md5=b01a7b9d979ab73282799b2582bc6565	Lactobacillus plantarum C4, previously isolated from kefir and characterized as a potential probiotic strain, was tested for its protective and immunomodulatory capacity in a murine model of yersiniosis. The inoculation of BALB/c mice with a low pathogenicity serotype O9 strain of Yersinia enterocolitica results in a prolonged intestinal infection with colonization of Peyer's patches. Pretreatmen…	26272025	Article	Final	All Open Access; Bronze Open Access	Scopus	2-s2.0-84941880421
Zhang C.-J.; Pan L.-J.; Lu W.-H.; Zhou H.; Wang N.; Zhang T.-C.; Luo X.-G.	Zhang, Cai-Jiao (56565798200); Pan, Li-Juan (57203170614); Lu, Wen-Han (57204031433); Zhou, Hao (55694660200); Wang, Nan (56498200000); Zhang, Tong-Cun (35212345600); Luo, Xue-Gang (57823263100)	56565798200; 57203170614; 57204031433; 55694660200; 56498200000; 35212345600; 57823263100	Lactobacillus plantarum CGMCC8198-fermented milk inhibits melanogenesis in B16F10 melanoma cells	2017	Food Science and Technology Research	23	5		669	678	9	3	10.3136/fstr.23.669	https://www.scopus.com/inward/record.uri?eid=2-s2.0-85054135709&doi=10.3136%2ffstr.23.669&partnerID=40&md5=5e024b7eee4d7ede1d1053cd46fa1018	Abnormal accumulation of melanin causes unaesthetic hyperpigmentation. Many studies suggest that yogurt have some effects of antioxidant and anti-aging. In this study, the antioxidant and melanogenesis-inhibitory activity of fermented milk supernatant (FMS) prepared by Lactobacillus plantarum CGMCC8198, a novel probiotics strain, were detected. The results in both ABTS and DPPH assay showed that …		Article	Final	All Open Access; Bronze Open Access	Scopus	2-s2.0-85054135709
Mariam S.H.	Mariam, Solomon H. (36943896900)	36943896900	Identification and survival studies of Mycobacterium tuberculosis within Laboratory-Fermented bovine milk	2014	BMC Research Notes	7	1	175				11	10.1186/1756-0500-7-175	https://www.scopus.com/inward/record.uri?eid=2-s2.0-84898721700&doi=10.1186%2f1756-0500-7-175&partnerID=40&md5=62b1cba967be4d516ecfd7d1414f3fa9	Background: Mycobacterium tuberculosis and Mycobacterium bovis are the classic agents causing tuberculosis (TB) in humans and animals respectively. Transmission of tuberculous bacteria to humans usually occurs by inhalation of aerosols containing droplets of tubercle bacilli or via consumption of contaminated foods and drinks, primarily milk. The practice of milk pooling, including from cows with…	24666844	Article	Final	All Open Access; Gold Open Access; Green Open Access	Scopus	2-s2.0-84898721700
Siri-Tarino P.W.; Chiu S.; Bergeron N.; Krauss R.M.	Siri-Tarino, Patty W. (26635924800); Chiu, Sally (7202291555); Bergeron, Nathalie (7005790887); Krauss, Ronald M. (7103124166)	26635924800; 7202291555; 7005790887; 7103124166	Saturated Fats Versus Polyunsaturated Fats Versus Carbohydrates for Cardiovascular Disease Prevention and Treatment	2015	Annual Review of Nutrition	35	1		517	543	26	225	10.1146/annurev-nutr-071714-034449	https://www.scopus.com/inward/record.uri?eid=2-s2.0-84937542322&doi=10.1146%2fannurev-nutr-071714-034449&partnerID=40&md5=140f8ad72857d7435530f2675177532b	The effects of saturated fatty acids (SFAs) on cardiovascular disease (CVD) risk are modulated by the nutrients that replace them and their food matrices. Replacement of SFAs with polyunsaturated fatty acids has been associated with reduced CVD risk, although there is heterogeneity in both fatty acid categories. In contrast, replacement of SFAs with carbohydrates, particularly sugar, has been ass…	26185980	Review	Final	All Open Access; Bronze Open Access; Green Open Access	Scopus	2-s2.0-84937542322
Saraiva T.D.L.; Morais K.; Pereira V.B.; De Azevedo M.; Rocha C.S.; Prosperi C.C.; Gomes-Santos A.C.; Bermudez-Humaran L.; Faria A.M.; Blottiere H.M.; Langella P.; Miyoshi A.; De De Leblanc A.M.; Leblanc J.G.; Azevedo V.	Saraiva, Tessália D. L. (55262268100); Morais, Kátia (36128726800); Pereira, Vanessa B. (56290848500); De Azevedo, Marcela (49461073900); Rocha, Clarissa S. (55118404500); Prosperi, Camila C. (56682753900); Gomes-Santos, Ana C. (35368653000); Bermudez-Humaran, Luis (6602243913); Faria, Ana M.C. (8858827600); Blottiere, Hervé M. (7003533685); Langella, Philippe (7003598187); Miyoshi, Anderson (556…	55262268100; 36128726800; 56290848500; 49461073900; 55118404500; 56682753900; 35368653000; 6602243913; 8858827600; 7003533685; 7003598187; 55641173700; 56682877100; 35148169400; 57215010765	Milk fermented with a 15-lipoxygenase-1-producing lactococcus lactis alleviates symptoms of colitis in a murine model	2015	Current Pharmaceutical Biotechnology	16	5		424	429	5	22	10.2174/1389201015666141113123502	https://www.scopus.com/inward/record.uri?eid=2-s2.0-84929620686&doi=10.2174%2f1389201015666141113123502&partnerID=40&md5=62913b3420f95abe1726c1fb6488602d	Inflammatory bowel diseases (IBD), such as Crohn’s disease and ulcerative colitis, is characterized by extensive inflammation due to dysregulation of the innate and adaptive immune system whose exact etiol- ogy is not yet completely understood. Currently there is no cure for IBD, thus the search for new molecules capable of controlling IBD and their delivery to the site of inflammation are the go…	25395213	Article	Final	All Open Access; Green Open Access	Scopus	2-s2.0-84929620686
Tang Y.-R.; Huang H.-Y.; Hu J.-B.; Rattinam R.; Li C.-H.; Chen Y.-C.; Urban P.L.	Tang, Ya-Ru (57092348500); Huang, Hsin-Yi (57092315800); Hu, Jie-Bi (55242083700); Rattinam, Rajesh (57092681500); Li, Chun-Hsien (57092361300); Chen, Yu-Chie (35236177100); Urban, Pawel L. (55919783500)	57092348500; 57092315800; 55242083700; 57092681500; 57092361300; 35236177100; 55919783500	Capillary hydrodynamic chromatography reveals temporal profiles of cell aggregates	2016	Analytica Chimica Acta	910			75	83	8	5	10.1016/j.aca.2015.12.049	https://www.scopus.com/inward/record.uri?eid=2-s2.0-84956865480&doi=10.1016%2fj.aca.2015.12.049&partnerID=40&md5=a16ef2f536b8d255b0afe65ad9548319	Microbial cells are known to form aggregates. Such aggregates can be found in various matrices; for example, functional drinks. Capillary hydrodynamic chromatography (HDC) enables separation of particles by size using nanoliter-scale volumes of samples. Here we propose an approach based on HDC for characterisation of real samples containing aggregated and non-aggregated bacterial and fungal cells…	26873471	Article	Final		Scopus	2-s2.0-84956865480
Núñez I.N.; Galdeano C.M.; de Moreno de LeBlanc A.; Perdigón G.	Núñez, Ivanna Novotny (41762153500); Galdeano, Carolina Maldonado (8306476000); de Moreno de LeBlanc, Alejandra (6506058808); Perdigón, Gabriela (7006754314)	41762153500; 8306476000; 6506058808; 7006754314	Evaluation of immune response, microbiota, and blood markers after probiotic bacteria administration in obese mice induced by a high-fat diet	2014	Nutrition	30	2025-12-11		1423	1432	9	46	10.1016/j.nut.2014.03.025	https://www.scopus.com/inward/record.uri?eid=2-s2.0-84908144797&doi=10.1016%2fj.nut.2014.03.025&partnerID=40&md5=e0d0e0fc89ff405075ea26f3ad7ad786	Objective: Obesity is associated with alterations in intestinal microbiota and immunity. The aim of this study was to determine the effect of probiotic Lactobacillus casei CRL 431 administration on intestinal and humoral immune response, clinical parameters, and gut microbiota was evaluated using a high-fat diet to induce obesity in a mouse model. Methods: Adult mice received a conventional balan…	25280423	Article	Final	All Open Access; Green Open Access	Scopus	2-s2.0-84908144797
Sridhar S.; Wilson T.G.; Palmer K.L.; Valderrama P.; Mathew M.T.; Prasad S.; Jacobs M.; Gindri I.M.; Rodrigues D.C.	Sridhar, Sathyanarayanan (55898552800); Wilson, Thomas G. (7403495444); Palmer, Kelli L. (8562683900); Valderrama, Pilar (16033536400); Mathew, Mathew T. (36979244000); Prasad, Shalini (14825619600); Jacobs, Michael (7402487917); Gindri, Izabelle M. (55904208300); Rodrigues, Danieli C. (25825469800)	55898552800; 7403495444; 8562683900; 16033536400; 36979244000; 14825619600; 7402487917; 55904208300; 25825469800	In Vitro Investigation of the Effect of Oral Bacteria in the Surface Oxidation of Dental Implants	2015	Clinical Implant Dentistry and Related Research	17			e562	e575	13	62	10.1111/cid.12285	https://www.scopus.com/inward/record.uri?eid=2-s2.0-85000762773&doi=10.1111%2fcid.12285&partnerID=40&md5=342e62fd64bc700babb7f1384834ed6d	Background: Bacteria are major contributors to the rising number of dental implant failures. Inflammation secondary to bacterial colonization and bacterial biofilm is a major etiological factor associated with early and late implant failure (peri-implantitis). Even though there is a strong association between bacteria and bacterial biofilm and failure of dental implants, their effect on the surfa…	25622914	Article	Final		Scopus	2-s2.0-85000762773
Laiño J.E.; Juarez del Valle M.; Savoy de Giori G.; LeBlanc J.G.J.	Laiño, Jonathan Emiliano (36898737600); Juarez del Valle, Marianela (55759990200); Savoy de Giori, Graciela (55010815600); LeBlanc, Jean Guy Joseph (35148169400)	36898737600; 55759990200; 55010815600; 35148169400	Applicability of a Lactobacillus amylovorus strain as co-culture for natural folate bio-enrichment of fermented milk	2014	International Journal of Food Microbiology	191			10	16	6	59	10.1016/j.ijfoodmicro.2014.08.031	https://www.scopus.com/inward/record.uri?eid=2-s2.0-84907480617&doi=10.1016%2fj.ijfoodmicro.2014.08.031&partnerID=40&md5=9a99f22d6863507d483741937e3ddf5f	The ability of 55 strains from different Lactobacillus species to produce folate was investigated. In order to evaluate folic acid productivity, lactobacilli were cultivated in the folate-free culture medium (FACM). Most of the tested strains needed folate for growth. The production and the extent of vitamin accumulation were distinctive features of individual strains. Lactobacillus amylovorus CR…	25217720	Article	Final	All Open Access; Green Open Access	Scopus	2-s2.0-84907480617
Ołdak A.; Zielińska D.; Rzepkowska A.; Kołozyn-Krajewska D.	Ołdak, Aleksandra (57193577542); Zielińska, Dorota (56779814900); Rzepkowska, Anna (56586182800); Kołozyn-Krajewska, Danuta (14527348300)	57193577542; 56779814900; 56586182800; 14527348300	Comparison of Antibacterial Activity of Lactobacillus plantarum Strains Isolated from Two Different Kinds of Regional Cheeses from Poland: Oscypek and Korycinski Cheese	2017	BioMed Research International	2017		6820369				95	10.1155/2017/6820369	https://www.scopus.com/inward/record.uri?eid=2-s2.0-85021758363&doi=10.1155%2f2017%2f6820369&partnerID=40&md5=90aeb0e664c749f4908d8d9f7c1f84e8	Oscypek and korycinski are traditional Polish cheeses, exclusively produced in Tatra and in Podlasie region, respectively, produced from raw, unpasteurized milk. The 29 Lactobacillus plantarum strains were isolated on MRS agar from 12 cheese samples and used as a material for study. The main purpose of the work was to assess the antimicrobial properties and recognition of selected strains for the…	28626762	Article	Final	All Open Access; Green Open Access; Hybrid Gold Open Access	Scopus	2-s2.0-85021758363
Settachaimongkon S.; van Valenberg H.J.F.; Gazi I.; Nout M.J.R.; van Hooijdonk T.C.M.; Zwietering M.H.; Smid E.J.	Settachaimongkon, Sarn (56083741600); van Valenberg, Hein J.F. (22037024200); Gazi, Inge (55985926400); Nout, M.J. Robert (7004098821); van Hooijdonk, Toon C.M. (38863122600); Zwietering, Marcel H. (7003652036); Smid, Eddy J. (7003862754)	56083741600; 22037024200; 55985926400; 7004098821; 38863122600; 7003652036; 7003862754	Influence of Lactobacillus plantarum WCFS1 on post-acidification, metabolite formation and survival of starter bacteria in set-yoghurt	2016	Food Microbiology	59			14	22	8	56	10.1016/j.fm.2016.04.008	https://www.scopus.com/inward/record.uri?eid=2-s2.0-84967214545&doi=10.1016%2fj.fm.2016.04.008&partnerID=40&md5=b01fede1cd35f428a24efb7820d8af3f	The objectives of this study were to evaluate the growth and survival of the model probiotic strain Lactobacillus plantarum WCFS1 in co-culture with traditional yoghurt starters and to investigate the impact of preculturing on their survival and metabolite formation in set-yoghurt. L. plantarum WCFS1 was precultured under sublethal stress conditions (combinations of elevated NaCl and low pH) in a…	27375240	Article	Final		Scopus	2-s2.0-84967214545
Sheikhi A.; Shakerian M.; Giti H.; Baghaeifar M.; Jafarzadeh A.; Ghaed V.; Heibor M.R.; Baharifar N.; Dadafarin Z.; Bashirpour G.	Sheikhi, A. (9742154500); Shakerian, M. (55841575100); Giti, H. (57142509600); Baghaeifar, M. (57142439900); Jafarzadeh, A. (32667811600); Ghaed, V. (57142361000); Heibor, M.R. (57142591800); Baharifar, N. (57142416600); Dadafarin, Z. (57142418400); Bashirpour, G. (57142547000)	9742154500; 55841575100; 57142509600; 57142439900; 32667811600; 57142361000; 57142591800; 57142416600; 57142418400; 57142547000	Probiotic Yogurt Culture Bifidobacterium Animalis SubspLactis BB-12 and Lactobacillus Acidophilus LA-5 Modulate the Cytokine Secretion by Peripheral Blood Mononuclear Cells from Patients with Ulcerative Colitis	2016	Drug Research	66	6		300	305	5	35	10.1055/s-0035-1569414	https://www.scopus.com/inward/record.uri?eid=2-s2.0-84959229797&doi=10.1055%2fs-0035-1569414&partnerID=40&md5=073d63b0604ddef46dd0b526f8cc2e8e	Background: There are some evidences for the immunomodulation disorders in the response to intestinal microbiota in inflammatory bowel disease. Yogurt is a fermented milk product made with a starter culture consisting of different probiotics which could be colonized in intestine. However, the role of probiotics in the aetiopathogenesis of ulcerative colitis (UC) has not been clarified. To determi…	26909690	Article	Final	All Open Access; Bronze Open Access	Scopus	2-s2.0-84959229797
Fasoli G.; Tofalo R.; Lanciotti R.; Schirone M.; Patrignani F.; Perpetuini G.; Grazia L.; Corsetti A.; Suzzi G.	Fasoli, Giuseppe (55545390700); Tofalo, Rosanna (23467877000); Lanciotti, Rosalba (7006482189); Schirone, Maria (6505977077); Patrignani, Francesca (6603493663); Perpetuini, Giorgia (48461772200); Grazia, Luigi (6701787986); Corsetti, Aldo (7003523772); Suzzi, Giovanna (7006704494)	55545390700; 23467877000; 7006482189; 6505977077; 6603493663; 48461772200; 6701787986; 7003523772; 7006704494	Chromosome arrangement, differentiation of growth kinetics and volatile molecule profiles in Kluyveromyces marxianus strains from Italian cheeses	2015	International Journal of Food Microbiology	214			151	158	7	27	10.1016/j.ijfoodmicro.2015.08.001	https://www.scopus.com/inward/record.uri?eid=2-s2.0-84941275082&doi=10.1016%2fj.ijfoodmicro.2015.08.001&partnerID=40&md5=405e829203141b91734791c2ca8d81e1	Thirty-nine strains of Kluyveromyces marxianus from Pecorino di Farindola cheese in comparison with 3 strains from Parmigiano Reggiano cheese, 1 from fermented milk, 3 from cow whey and two type strains K. marxianus CBS 834T and Kluyveromyces lactis CBS 683T were tested for genetic and metabolic characteristics. Intraspecific diversity of chromosome arrangements was evaluated by pulsed field gel …	26310129	Article	Final		Scopus	2-s2.0-84941275082
Gamba R.R.; Caro C.A.; Martínez O.L.; Moretti A.F.; Giannuzzi L.; De Antoni G.L.; León Peláez A.	Gamba, Raúl Ricardo (57190250621); Caro, Carlos Andrés (57190254252); Martínez, Olga Lucía (57190251484); Moretti, Ana Florencia (57190252590); Giannuzzi, Leda (7007144185); De Antoni, Graciela Liliana (55667106800); León Peláez, Angela (57190376156)	57190250621; 57190254252; 57190251484; 57190252590; 7007144185; 55667106800; 57190376156	Antifungal effect of kefir fermented milk and shelf life improvement of corn arepas	2016	International Journal of Food Microbiology	235			85	92	7	30	10.1016/j.ijfoodmicro.2016.06.038	https://www.scopus.com/inward/record.uri?eid=2-s2.0-84978719115&doi=10.1016%2fj.ijfoodmicro.2016.06.038&partnerID=40&md5=76f7e9de3505f6fe52ca19b09e024e5e	Fungal contamination negatively affects the production of cereal foods such as arepa loaf, an ancient corn bread consumed daily in several countries of Latin-America. Chemical preservatives such as potassium sorbate are applied in order to improve the arepa's shelf life and to reduce the health risks. The use of natural preservatives such as natural fermented products in food commodities is a com…	27447094	Article	Final	All Open Access; Green Open Access	Scopus	2-s2.0-84978719115
Pereira T.M.C.; Pimenta F.S.; Porto M.L.; Baldo M.P.; Campagnaro B.P.; Gava A.L.; Meyrelles S.S.; Vasquez E.C.	Pereira, Thiago Melo Costa (35741530600); Pimenta, Fabio Silva (57190569163); Porto, Marcella Lima (36470734900); Baldo, Marcelo Perim (25947248500); Campagnaro, Bianca Prandi (49963031800); Gava, Agata Lages (23007932700); Meyrelles, Silvana Santos (6601989211); Vasquez, Elisardo Corral (7005617029)	35741530600; 57190569163; 36470734900; 25947248500; 49963031800; 23007932700; 6601989211; 7005617029	Coadjuvants in the diabetic complications: Nutraceuticals and drugs with pleiotropic effects	2016	International Journal of Molecular Sciences	17	8	1273				36	10.3390/ijms17081273	https://www.scopus.com/inward/record.uri?eid=2-s2.0-84981187928&doi=10.3390%2fijms17081273&partnerID=40&md5=a5fdcb1721de70f85f78154de223c59c	Because diabetes mellitus (DM) is a multifactorial metabolic disease, its prevention and treatment has been a constant challenge for basic and clinical investigators focused on translating their discoveries into clinical treatment of this complex disorder. In this review, we highlight recent experimental and clinical evidences of potential coadjuvants in the management of DM, such as polyphenols …	27527163	Review	Final	All Open Access; Gold Open Access; Green Open Access	Scopus	2-s2.0-84981187928
Vlková E.; Salmonová H.; Bunešová V.; Geigerová M.; Rada V.; Musilová T.	Vlková, Eva (35331151000); Salmonová, Hana (56589994000); Bunešová, Věra (36195322500); Geigerová, Martina (55178460000); Rada, Vojtěch (7003649834); Musilová, Šárka (36060277400)	35331151000; 56589994000; 36195322500; 55178460000; 7003649834; 36060277400	A new medium containing mupirocin, acetic acid, and norfloxacin for the selective cultivation of bifidobacteria	2015	Anaerobe	34			27	33	6	25	10.1016/j.anaerobe.2015.04.001	https://www.scopus.com/inward/record.uri?eid=2-s2.0-84927557517&doi=10.1016%2fj.anaerobe.2015.04.001&partnerID=40&md5=00345500d390db4194aaf9a6c247c16b	Various culture media have been proposed for the isolation and selective enumeration of bifidobacteria. Mupirocin is widely used as a selective factor along with glacial acetic acid. TOS (transgalactosylated oligosaccharides) medium supplemented with mupirocin is recommended by the International Dairy Federation for the detection of bifidobacteria in fermented milk products. Mupirocin media with …	25865525	Article	Final		Scopus	2-s2.0-84927557517
[truncated: 197 more rows]

## Sheet: pubmed
PMID	title	abstract	Authors	Citation	First Author	Journal/Book	Publication Year	Create Date	PMCID	NIHMS ID	DOI
40077699	Air Pollution-Associated Rhinitis: Exploring the Preventive Role of Nutritional Supplements Against Particulate Matter-Induced Inflammation	Air pollution, particularly particulate matter (PM), poses a significant health risk worldwide, with rhinitis emerging as a prevalent respiratory condition. This review explores the association between air pollution and rhinitis, focusing on PM-induced inflammation and the potential preventive role of nutritional supplements. A comprehensive literature search was conducted using the PubMed and Sc…	Chen SW, Tsai SC, Chang KH, Chuang KC, Sufian M, Fan HC, Chen CM.	Nutrients. 2025 Feb 27;17(5):829. doi: 10.3390/nu17050829.	Chen SW	Nutrients	2025	2025-03-13	PMC11902121		10.3390/nu17050829
[truncated: 224 more rows]

## Sheet: isiweb_delimited_tab_download
PT	AU	BA	BE	GP	AF	BF	CA	TI	SO	SE	BS	LA	DT	CT	CY	CL	SP	HO	DE	ID	AB	C1	C3	RP	EM	RI	OI	FU	FP	FX	CR	NR	TC	Z9	U1	U2	PU	PI	PA	SN	EI	BN	J9	JI	PD	PY	VL	IS	PN
[truncated: 417 more rows]
[truncated: 21 more columns]

[truncated: 11 more sheets: pubmed asreview, scopus_asreview, isiweb asreview, total search articles_for_ASRev, unique articles, additional article_from_other_s, excluded, elegible, included, clustered, table1 ref]
